# Supplementary material for: 1-(1-Adamantylmeth­yl)-1H-benzimidazole
Source: Acta Crystallogr Sect E Struct Rep Online. 2011 Oct 12;67(Pt 11):o2906. doi: 10.1107/S1600536811041018 (PMC3247322; doi:10.1107/S1600536811041018)
Supplement: Supplementary file 1 [file e-67-o2906-sup1.cif]

##############################################################################
#                                                                            #
# This CIF contains the data in a paper accepted for publication in          #
# Acta Crystallographica Section E. It conforms to the requirements of       #
# Notes for Authors for Acta Crystallographica Section E, and has been       #
# peer reviewed under the auspices of the IUCr Commission on Journals.       #
#                                                                            #
# Full details of the Crystallographic Information File format               #
# are given in the paper "The Crystallographic Information File (CIF):       #
# a New Standard Archive File for Crystallography" by S. R. Hall, F. H.      #
# Allen and I. D. Brown [Acta Cryst. (1991), A47, 655-685].                  #
#                                                                            #
# The current version of the core CIF dictionary is obtainable from          #
# ftp://ftp.iucr.org/pub/cif_core.dic.                                       #
#                                                                            #
# Software is freely available for graphical display of the structure(s)     #
# in this CIF. For information consult the CIF software page                 #
# http://www.iucr.org/resources/cif/software.                                #
#                                                                            #
# This file may be used for bona fide research purposes within the           #
# scientific community so long as proper attribution is given to the journal # 
# article from which it was obtained.                                        #
#                                                                            #
##############################################################################
data_global
_audit_creation_method     SHELXL-97
_journal_data_validation_number     ?
_journal_date_recd_electronic     2011-09-26
_journal_date_accepted     2011-10-05
_journal_name_full     'Acta Crystallographica, Section E'
_journal_year     2011
_journal_volume     67
_journal_issue     11
_journal_page_first     o2906
_journal_page_last     o2906
_journal_paper_category     QO
_journal_coeditor_code     LH5341
_publ_contact_author_name     ' Robert V\'icha'
_publ_contact_author_address
;
 Department of Chemistry
 Faculty of Technology
 Tomas Bata University in Zlin
 Nam. T. G. Masaryka 275
 Zlin,762 72, Czech Republic.
;
_publ_contact_author_email     rvicha@ft.utb.cz
_publ_contact_author_fax     '+420 576 031 560'
_publ_contact_author_phone     '+420 576 031 103 '
_publ_section_title
;
1-(1-Adamantylmethyl)-1<i>H</i>-benzimidazole
;
loop_
    _publ_author_name
    _publ_author_footnote
    _publ_author_address
    '\<Cernochov\'a, Jarmila' .
;
Department of Chemistry
Faculty of Technology
Tomas Bata University in Zlin
N\'am. T. G. Masaryka 275
Zl\'in,762 72, Czech Republic
;
    'Ne\<cas, Marek' .
;
Department of Chemistry
Faculty of Science
Masaryk University
Kamenice 5
Brno-Bohunice, 625 00, Czech Republic
;
    'Ku\<ritka, Ivo' .
;
Polymer Centre
Faculty of Technology
Tomas Bata University in Zlin
N\'am. T. G. Masaryka 275
Zl\'in,762 72, Czech Republic
and
Centre of Polymer Systems
University Institute
Tomas Bata University in Zlin
Nad Ov\<c\'irnou 3685
Zl\'in, 760 01, Czech Republic
;
    'V\'icha, Robert' .
;
Department of Chemistry
Faculty of Technology
Tomas Bata University in Zlin
N\'am. T. G. Masaryka 275
Zl\'in,762 72, Czech Republic
;
data_I
_chemical_name_systematic
;
1-(1-Adamantylmethyl)-1<i>H</i>-benzimidazole
;
_chemical_name_common     ?
_chemical_formula_moiety     'C18 H22 N2'
_chemical_formula_sum     'C18 H22 N2'
_chemical_formula_iupac     'C18 H22 N2'
_chemical_formula_weight     266.38
_chemical_melting_point     486
_symmetry_cell_setting     monoclinic
_symmetry_space_group_name_H-M     'P 21/n'
_symmetry_space_group_name_Hall     '-P 2yn'
loop_
    _symmetry_equiv_pos_as_xyz
    'x, y, z'
    '-x+1/2, y+1/2, -z+1/2'
    '-x, -y, -z'
    'x-1/2, -y-1/2, z-1/2'
_cell_length_a     22.0249(9)
_cell_length_b     6.46280(10)
_cell_length_c     22.2739(8)
_cell_angle_alpha     90.00
_cell_angle_beta     118.694(5)
_cell_angle_gamma     90.00
_cell_volume     2781.2(2)
_cell_formula_units_Z     8
_cell_measurement_reflns_used     9351
_cell_measurement_theta_min     2.8032
_cell_measurement_theta_max     27.2530
_cell_measurement_temperature     120(2)
_exptl_crystal_description     'block'
_exptl_crystal_colour     'colourless'
_exptl_crystal_size_max     0.30
_exptl_crystal_size_mid     0.20
_exptl_crystal_size_min     0.20
_exptl_crystal_density_diffrn     1.272
_exptl_crystal_density_meas     ?
_exptl_crystal_density_method     'not measured'
_exptl_crystal_F_000     1152
_exptl_absorpt_coefficient_mu     0.075
_exptl_absorpt_correction_type     multi-scan
_exptl_absorpt_process_details     '(CrysAlis RED; Oxford Diffraction, 2009)'
_exptl_absorpt_correction_T_min     0.92747
_exptl_absorpt_correction_T_max     1.00000
_exptl_special_details     ?
_diffrn_ambient_temperature     120(2)
_diffrn_radiation_type     MoK\a
_diffrn_radiation_wavelength     0.71073
_diffrn_radiation_source     'fine-focus sealed tube'
_diffrn_radiation_monochromator     graphite
_diffrn_measurement_device_type     'Oxford Diffraction Xcalibur Sapphire2'
_diffrn_measurement_method     \w
_diffrn_detector_area_resol_mean     8.4353
_diffrn_reflns_number     32353
_diffrn_reflns_av_R_equivalents     0.0336
_diffrn_reflns_av_sigmaI/netI     0.0452
_diffrn_reflns_theta_min     3.21
_diffrn_reflns_theta_max     25.00
_diffrn_reflns_theta_full     25.00
_diffrn_measured_fraction_theta_max     0.999
_diffrn_measured_fraction_theta_full     0.999
_diffrn_reflns_limit_h_min     -26
_diffrn_reflns_limit_h_max     17
_diffrn_reflns_limit_k_min     -7
_diffrn_reflns_limit_k_max     7
_diffrn_reflns_limit_l_min     -26
_diffrn_reflns_limit_l_max     26
_diffrn_standards_number     0
_diffrn_standards_interval_count     0
_diffrn_standards_interval_time     0
_diffrn_standards_decay_%     0
_refine_special_details
;
Refinement of <i>F</i>^2^ against ALL reflections. The weighted <i>R</i>-factor
<i>wR</i> and goodness of fit <i>S</i> are based on <i>F</i>^2^, conventional
<i>R</i>-factors <i>R</i> are based on <i>F</i>, with <i>F</i> set to zero for
negative <i>F</i>^2^. The threshold expression of <i>F</i>^2^ >
2\s(<i>F</i>^2^) is used only for calculating <i>R</i>-factors(gt) <i>etc</i>.
and is not relevant to the choice of reflections for refinement.
<i>R</i>-factors based on <i>F</i>^2^ are statistically about twice as large
as those based on <i>F</i>, and <i>R</i>- factors based on ALL data will be
even larger.
;
_reflns_number_total     4899
_reflns_number_gt     3314
_reflns_threshold_expression     I>2\s(I)
_refine_ls_structure_factor_coef     Fsqd
_refine_ls_matrix_type     full
_refine_ls_R_factor_all     0.0537
_refine_ls_R_factor_gt     0.0302
_refine_ls_wR_factor_gt     0.0611
_refine_ls_wR_factor_ref     0.0639
_refine_ls_goodness_of_fit_ref     0.833
_refine_ls_restrained_S_all     0.833
_refine_ls_number_reflns     4899
_refine_ls_number_parameters     361
_refine_ls_number_restraints     0
_refine_ls_hydrogen_treatment     constr
_refine_ls_weighting_scheme     calc
_refine_ls_weighting_details
                 'calc w=1/[\s^2^(Fo^2^)+(0.0354P)^2^] where P=(Fo^2^+2Fc^2^)/3'
_atom_sites_solution_hydrogens     geom
_atom_sites_solution_primary     direct
_atom_sites_solution_secondary     difmap
_refine_ls_shift/su_max     0.000
_refine_ls_shift/su_mean     0.000
_refine_diff_density_max     0.151
_refine_diff_density_min     -0.163
_refine_ls_extinction_method     none
_refine_ls_extinction_coef     ?
loop_
    _atom_type_symbol
    _atom_type_description
    _atom_type_scat_dispersion_real
    _atom_type_scat_dispersion_imag
    _atom_type_scat_source
    'C' 'C' 0.0033 0.0016
                         'International Tables Vol C Tables 4.2.6.8 and 6.1.1.4'
    'H' 'H' 0.0000 0.0000
                         'International Tables Vol C Tables 4.2.6.8 and 6.1.1.4'
    'N' 'N' 0.0061 0.0033
                         'International Tables Vol C Tables 4.2.6.8 and 6.1.1.4'
_computing_data_collection     'CrysAlis CCD (Oxford Diffraction, 2009)'
_computing_cell_refinement     'CrysAlis RED (Oxford Diffraction, 2009)'
_computing_data_reduction     'CrysAlis RED (Oxford Diffraction, 2009)'
_computing_structure_solution     'SHELXS97 (Sheldrick, 2008)'
_computing_structure_refinement     'SHELXL97 (Sheldrick, 2008)'
_computing_molecular_graphics
             'ORTEP-3 (Farrugia, 1997) and Mercury (Macrae <i>et al.</i>, 2008)'
_computing_publication_material     'SHELXL97 (Sheldrick, 2008)'
loop_
    _atom_site_type_symbol
    _atom_site_label
    _atom_site_fract_x
    _atom_site_fract_y
    _atom_site_fract_z
    _atom_site_U_iso_or_equiv
    _atom_site_adp_type
    _atom_site_calc_flag
    _atom_site_refinement_flags
    _atom_site_occupancy
    _atom_site_symmetry_multiplicity
    _atom_site_disorder_assembly
    _atom_site_disorder_group
    N N1 0.58857(5) 0.07364(14) 0.28113(5) 0.0206(2) Uani d . 1 1 . .
    N N2 0.55730(5) 0.39787(15) 0.24104(5) 0.0258(3) Uani d . 1 1 . .
    C C1 0.58788(6) 0.27873(18) 0.29503(6) 0.0238(3) Uani d . 1 1 . .
    H H1 0.6080 0.3312 0.3404 0.029 Uiso calc R 1 1 . .
    C C2 0.53553(6) 0.26067(18) 0.18631(6) 0.0212(3) Uani d . 1 1 . .
    C C3 0.49849(6) 0.2979(2) 0.11594(6) 0.0272(3) Uani d . 1 1 . .
    H H3 0.4847 0.4340 0.0986 0.033 Uiso calc R 1 1 . .
    C C4 0.48257(7) 0.1313(2) 0.07262(6) 0.0297(3) Uani d . 1 1 . .
    H H4 0.4574 0.1531 0.0246 0.036 Uiso calc R 1 1 . .
    C C5 0.50261(6) -0.0698(2) 0.09772(6) 0.0290(3) Uani d . 1 1 . .
    H H5 0.4909 -0.1811 0.0662 0.035 Uiso calc R 1 1 . .
    C C6 0.53897(6) -0.11098(19) 0.16698(6) 0.0249(3) Uani d . 1 1 . .
    H H6 0.5526 -0.2474 0.1840 0.030 Uiso calc R 1 1 . .
    C C7 0.55451(6) 0.05820(18) 0.21038(6) 0.0201(3) Uani d . 1 1 . .
    C C8 0.62286(6) -0.09207(18) 0.33114(6) 0.0221(3) Uani d . 1 1 . .
    H H8A 0.6009 -0.2255 0.3100 0.026 Uiso calc R 1 1 . .
    H H8B 0.6150 -0.0687 0.3708 0.026 Uiso calc R 1 1 . .
    C C9 0.70077(6) -0.10925(17) 0.35702(5) 0.0170(3) Uani d . 1 1 . .
    C C10 0.73908(6) 0.08829(17) 0.39375(6) 0.0204(3) Uani d . 1 1 . .
    H H10A 0.7223 0.2061 0.3614 0.025 Uiso calc R 1 1 . .
    H H10B 0.7293 0.1191 0.4318 0.025 Uiso calc R 1 1 . .
    C C11 0.81690(6) 0.06242(18) 0.42177(6) 0.0227(3) Uani d . 1 1 . .
    H H11 0.8412 0.1921 0.4458 0.027 Uiso calc R 1 1 . .
    C C12 0.83131(7) 0.01928(18) 0.36233(6) 0.0248(3) Uani d . 1 1 . .
    H H12A 0.8817 0.0039 0.3798 0.030 Uiso calc R 1 1 . .
    H H12B 0.8148 0.1368 0.3298 0.030 Uiso calc R 1 1 . .
    C C13 0.79412(6) -0.17918(18) 0.32558(6) 0.0222(3) Uani d . 1 1 . .
    H H13 0.8035 -0.2068 0.2866 0.027 Uiso calc R 1 1 . .
    C C14 0.82057(7) -0.36073(18) 0.37585(6) 0.0255(3) Uani d . 1 1 . .
    H H14A 0.8709 -0.3786 0.3934 0.031 Uiso calc R 1 1 . .
    H H14B 0.7970 -0.4899 0.3522 0.031 Uiso calc R 1 1 . .
    C C15 0.80601(7) -0.31763(18) 0.43533(6) 0.0239(3) Uani d . 1 1 . .
    H H15 0.8231 -0.4360 0.4683 0.029 Uiso calc R 1 1 . .
    C C16 0.72824(7) -0.29034(18) 0.40795(6) 0.0229(3) Uani d . 1 1 . .
    H H16A 0.7189 -0.2635 0.4465 0.027 Uiso calc R 1 1 . .
    H H16B 0.7039 -0.4192 0.3849 0.027 Uiso calc R 1 1 . .
    C C17 0.71637(6) -0.15487(18) 0.29825(6) 0.0210(3) Uani d . 1 1 . .
    H H17A 0.6924 -0.2835 0.2746 0.025 Uiso calc R 1 1 . .
    H H17B 0.6988 -0.0403 0.2647 0.025 Uiso calc R 1 1 . .
    C C18 0.84322(7) -0.11922(18) 0.47179(6) 0.0276(3) Uani d . 1 1 . .
    H H18A 0.8347 -0.0918 0.5108 0.033 Uiso calc R 1 1 . .
    H H18B 0.8937 -0.1356 0.4899 0.033 Uiso calc R 1 1 . .
    N N21 0.81236(5) 0.11037(14) 0.61146(5) 0.0206(2) Uani d . 1 1 . .
    N N22 0.77666(6) 0.43222(15) 0.57082(5) 0.0266(3) Uani d . 1 1 . .
    C C21 0.82934(7) 0.31252(19) 0.60867(6) 0.0247(3) Uani d . 1 1 . .
    H H21 0.8756 0.3621 0.6323 0.030 Uiso calc R 1 1 . .
    C C22 0.71997(7) 0.29919(18) 0.54557(6) 0.0221(3) Uani d . 1 1 . .
    C C23 0.65052(7) 0.3378(2) 0.50043(6) 0.0276(3) Uani d . 1 1 . .
    H H23 0.6351 0.4728 0.4828 0.033 Uiso calc R 1 1 . .
    C C24 0.60493(7) 0.1751(2) 0.48206(6) 0.0297(3) Uani d . 1 1 . .
    H H24 0.5572 0.1988 0.4516 0.036 Uiso calc R 1 1 . .
    C C25 0.62717(7) -0.0254(2) 0.50718(6) 0.0279(3) Uani d . 1 1 . .
    H H25 0.5942 -0.1344 0.4931 0.033 Uiso calc R 1 1 . .
    C C26 0.69569(7) -0.06793(19) 0.55175(6) 0.0231(3) Uani d . 1 1 . .
    H H26 0.7109 -0.2035 0.5689 0.028 Uiso calc R 1 1 . .
    C C27 0.74142(7) 0.09792(18) 0.57037(6) 0.0202(3) Uani d . 1 1 . .
    C C28 0.86030(6) -0.05658(18) 0.65027(6) 0.0211(3) Uani d . 1 1 . .
    H H28A 0.9047 -0.0329 0.6503 0.025 Uiso calc R 1 1 . .
    H H28B 0.8411 -0.1891 0.6264 0.025 Uiso calc R 1 1 . .
    C C29 0.87474(6) -0.07727(17) 0.72453(6) 0.0170(3) Uani d . 1 1 . .
    C C30 0.90524(6) 0.12265(17) 0.76505(6) 0.0196(3) Uani d . 1 1 . .
    H H30A 0.9475 0.1611 0.7625 0.023 Uiso calc R 1 1 . .
    H H30B 0.8713 0.2365 0.7447 0.023 Uiso calc R 1 1 . .
    C C31 0.92319(6) 0.09273(18) 0.83991(6) 0.0214(3) Uani d . 1 1 . .
    H H31 0.9433 0.2237 0.8658 0.026 Uiso calc R 1 1 . .
    C C32 0.97601(6) -0.08287(18) 0.87178(6) 0.0252(3) Uani d . 1 1 . .
    H H32A 1.0189 -0.0479 0.8700 0.030 Uiso calc R 1 1 . .
    H H32B 0.9879 -0.1014 0.9203 0.030 Uiso calc R 1 1 . .
    C C33 0.94509(7) -0.28301(18) 0.83216(6) 0.0227(3) Uani d . 1 1 . .
    H H33 0.9794 -0.3980 0.8528 0.027 Uiso calc R 1 1 . .
    C C34 0.87901(7) -0.33678(18) 0.83533(6) 0.0254(3) Uani d . 1 1 . .
    H H34A 0.8592 -0.4672 0.8102 0.031 Uiso calc R 1 1 . .
    H H34B 0.8900 -0.3571 0.8835 0.031 Uiso calc R 1 1 . .
    C C35 0.82659(6) -0.16154(18) 0.80349(6) 0.0223(3) Uani d . 1 1 . .
    H H35 0.7834 -0.1967 0.8056 0.027 Uiso calc R 1 1 . .
    C C36 0.80937(6) -0.13371(18) 0.72869(6) 0.0208(3) Uani d . 1 1 . .
    H H36A 0.7895 -0.2636 0.7032 0.025 Uiso calc R 1 1 . .
    H H36B 0.7744 -0.0228 0.7074 0.025 Uiso calc R 1 1 . .
    C C37 0.92803(6) -0.25205(17) 0.75754(6) 0.0210(3) Uani d . 1 1 . .
    H H37A 0.9092 -0.3821 0.7317 0.025 Uiso calc R 1 1 . .
    H H37B 0.9708 -0.2171 0.7556 0.025 Uiso calc R 1 1 . .
    C C38 0.85747(7) 0.03925(18) 0.84316(6) 0.0239(3) Uani d . 1 1 . .
    H H38A 0.8235 0.1531 0.8230 0.029 Uiso calc R 1 1 . .
    H H38B 0.8683 0.0217 0.8915 0.029 Uiso calc R 1 1 . .
loop_
    _atom_site_aniso_label
    _atom_site_aniso_U_11
    _atom_site_aniso_U_22
    _atom_site_aniso_U_33
    _atom_site_aniso_U_12
    _atom_site_aniso_U_13
    _atom_site_aniso_U_23
    N1 0.0174(6) 0.0193(6) 0.0220(5) 0.0012(5) 0.0070(5) 0.0012(4)
    N2 0.0240(7) 0.0219(6) 0.0326(6) 0.0042(5) 0.0145(5) 0.0022(5)
    C1 0.0203(8) 0.0231(7) 0.0282(7) 0.0005(6) 0.0118(6) -0.0036(6)
    C2 0.0135(8) 0.0227(7) 0.0282(7) 0.0014(6) 0.0104(6) 0.0035(5)
    C3 0.0192(8) 0.0300(7) 0.0336(7) 0.0041(6) 0.0136(6) 0.0109(6)
    C4 0.0196(8) 0.0416(9) 0.0237(7) -0.0017(7) 0.0070(6) 0.0063(6)
    C5 0.0239(9) 0.0330(8) 0.0249(7) -0.0076(7) 0.0077(6) -0.0033(6)
    C6 0.0218(8) 0.0231(7) 0.0263(7) -0.0038(6) 0.0087(6) 0.0005(6)
    C7 0.0124(8) 0.0242(7) 0.0221(7) -0.0016(6) 0.0071(6) 0.0025(5)
    C8 0.0247(8) 0.0200(7) 0.0218(7) -0.0003(6) 0.0113(6) 0.0023(5)
    C9 0.0177(8) 0.0164(6) 0.0163(6) 0.0014(5) 0.0076(6) 0.0010(5)
    C10 0.0235(8) 0.0178(6) 0.0190(6) 0.0025(6) 0.0094(6) -0.0011(5)
    C11 0.0193(8) 0.0190(7) 0.0244(7) -0.0009(6) 0.0063(6) -0.0052(5)
    C12 0.0216(8) 0.0223(7) 0.0315(7) 0.0026(6) 0.0134(7) 0.0043(6)
    C13 0.0258(9) 0.0226(7) 0.0232(6) 0.0017(6) 0.0156(6) -0.0014(5)
    C14 0.0254(8) 0.0194(7) 0.0329(7) 0.0030(6) 0.0149(7) -0.0008(6)
    C15 0.0253(9) 0.0221(7) 0.0221(7) 0.0077(6) 0.0097(6) 0.0075(5)
    C16 0.0303(9) 0.0203(7) 0.0207(6) 0.0020(6) 0.0143(6) 0.0025(5)
    C17 0.0262(8) 0.0186(6) 0.0171(6) -0.0011(6) 0.0095(6) -0.0013(5)
    C18 0.0235(8) 0.0330(8) 0.0199(7) 0.0052(6) 0.0053(6) -0.0007(6)
    N21 0.0234(7) 0.0184(6) 0.0190(5) 0.0037(5) 0.0094(5) 0.0028(4)
    N22 0.0324(7) 0.0223(6) 0.0233(6) 0.0043(6) 0.0119(5) 0.0039(5)
    C21 0.0309(9) 0.0223(7) 0.0222(7) -0.0010(6) 0.0138(6) 0.0012(6)
    C22 0.0292(9) 0.0221(7) 0.0160(6) 0.0058(6) 0.0116(6) 0.0011(5)
    C23 0.0354(9) 0.0260(7) 0.0185(7) 0.0111(7) 0.0108(7) 0.0020(6)
    C24 0.0256(9) 0.0367(8) 0.0196(7) 0.0097(7) 0.0051(6) -0.0019(6)
    C25 0.0279(9) 0.0321(8) 0.0200(7) -0.0007(7) 0.0085(7) -0.0054(6)
    C26 0.0280(9) 0.0216(7) 0.0176(6) 0.0041(6) 0.0093(6) -0.0005(5)
    C27 0.0224(8) 0.0246(7) 0.0131(6) 0.0036(6) 0.0083(6) -0.0016(5)
    C28 0.0205(8) 0.0196(6) 0.0229(7) 0.0045(6) 0.0102(6) 0.0017(5)
    C29 0.0155(7) 0.0163(6) 0.0196(6) 0.0009(5) 0.0087(6) 0.0015(5)
    C30 0.0160(8) 0.0179(6) 0.0258(7) 0.0003(5) 0.0108(6) 0.0018(5)
    C31 0.0214(8) 0.0181(6) 0.0210(6) -0.0016(6) 0.0074(6) -0.0019(5)
    C32 0.0221(8) 0.0274(7) 0.0221(7) 0.0012(6) 0.0073(6) 0.0026(6)
    C33 0.0224(8) 0.0193(6) 0.0230(7) 0.0060(6) 0.0084(6) 0.0053(5)
    C34 0.0348(9) 0.0197(7) 0.0235(7) -0.0012(6) 0.0154(6) 0.0027(5)
    C35 0.0206(8) 0.0233(7) 0.0264(7) -0.0019(6) 0.0140(6) 0.0014(5)
    C36 0.0183(8) 0.0193(6) 0.0238(6) -0.0002(6) 0.0094(6) -0.0006(5)
    C37 0.0199(8) 0.0184(6) 0.0256(7) 0.0014(6) 0.0117(6) 0.0003(5)
    C38 0.0284(9) 0.0237(7) 0.0220(7) 0.0033(6) 0.0141(6) 0.0019(5)
_geom_special_details
;
All e.s.d.'s (except the e.s.d. in the dihedral angle between two l.s. planes)
are estimated using the full covariance matrix. The cell e.s.d.'s are taken
into account individually in the estimation of e.s.d.'s in distances, angles
and torsion angles; correlations between e.s.d.'s in cell parameters are only
used when they are defined by crystal symmetry. An approximate (isotropic)
treatment of cell e.s.d.'s is used for estimating e.s.d.'s involving l.s.
planes.
;
loop_
    _geom_bond_atom_site_label_1
    _geom_bond_atom_site_label_2
    _geom_bond_site_symmetry_2
    _geom_bond_distance
    _geom_bond_publ_flag
    N1 C1 . 1.3629(14) ?
    N1 C7 . 1.3860(14) ?
    N1 C8 . 1.4664(13) ?
    N2 C1 . 1.3096(14) ?
    N2 C2 . 1.3931(15) ?
    C1 H1 . 0.9500 ?
    C2 C3 . 1.3972(16) ?
    C2 C7 . 1.3997(16) ?
    C3 C4 . 1.3744(17) ?
    C3 H3 . 0.9500 ?
    C4 C5 . 1.4000(17) ?
    C4 H4 . 0.9500 ?
    C5 C6 . 1.3805(16) ?
    C5 H5 . 0.9500 ?
    C6 C7 . 1.3889(16) ?
    C6 H6 . 0.9500 ?
    C8 C9 . 1.5294(16) ?
    C8 H8A . 0.9900 ?
    C8 H8B . 0.9900 ?
    C9 C10 . 1.5324(15) ?
    C9 C17 . 1.5331(15) ?
    C9 C16 . 1.5374(15) ?
    C10 C11 . 1.5257(16) ?
    C10 H10A . 0.9900 ?
    C10 H10B . 0.9900 ?
    C11 C12 . 1.5280(16) ?
    C11 C18 . 1.5281(16) ?
    C11 H11 . 1.0000 ?
    C12 C13 . 1.5304(16) ?
    C12 H12A . 0.9900 ?
    C12 H12B . 0.9900 ?
    C13 C17 . 1.5253(16) ?
    C13 C14 . 1.5308(16) ?
    C13 H13 . 1.0000 ?
    C14 C15 . 1.5308(16) ?
    C14 H14A . 0.9900 ?
    C14 H14B . 0.9900 ?
    C15 C16 . 1.5277(16) ?
    C15 C18 . 1.5285(16) ?
    C15 H15 . 1.0000 ?
    C16 H16A . 0.9900 ?
    C16 H16B . 0.9900 ?
    C17 H17A . 0.9900 ?
    C17 H17B . 0.9900 ?
    C18 H18A . 0.9900 ?
    C18 H18B . 0.9900 ?
    N21 C21 . 1.3685(14) ?
    N21 C27 . 1.3829(15) ?
    N21 C28 . 1.4661(14) ?
    N22 C21 . 1.3100(15) ?
    N22 C22 . 1.3929(15) ?
    C21 H21 . 0.9500 ?
    C22 C23 . 1.3915(17) ?
    C22 C27 . 1.4035(16) ?
    C23 C24 . 1.3738(18) ?
    C23 H23 . 0.9500 ?
    C24 C25 . 1.4029(17) ?
    C24 H24 . 0.9500 ?
    C25 C26 . 1.3784(17) ?
    C25 H25 . 0.9500 ?
    C26 C27 . 1.3908(16) ?
    C26 H26 . 0.9500 ?
    C28 C29 . 1.5329(15) ?
    C28 H28A . 0.9900 ?
    C28 H28B . 0.9900 ?
    C29 C36 . 1.5306(16) ?
    C29 C30 . 1.5340(15) ?
    C29 C37 . 1.5380(15) ?
    C30 C31 . 1.5299(15) ?
    C30 H30A . 0.9900 ?
    C30 H30B . 0.9900 ?
    C31 C38 . 1.5234(17) ?
    C31 C32 . 1.5337(15) ?
    C31 H31 . 1.0000 ?
    C32 C33 . 1.5292(16) ?
    C32 H32A . 0.9900 ?
    C32 H32B . 0.9900 ?
    C33 C34 . 1.5305(17) ?
    C33 C37 . 1.5310(15) ?
    C33 H33 . 1.0000 ?
    C34 C35 . 1.5273(16) ?
    C34 H34A . 0.9900 ?
    C34 H34B . 0.9900 ?
    C35 C36 . 1.5314(16) ?
    C35 C38 . 1.5331(16) ?
    C35 H35 . 1.0000 ?
    C36 H36A . 0.9900 ?
    C36 H36B . 0.9900 ?
    C37 H37A . 0.9900 ?
    C37 H37B . 0.9900 ?
    C38 H38A . 0.9900 ?
    C38 H38B . 0.9900 ?
loop_
    _geom_angle_atom_site_label_1
    _geom_angle_atom_site_label_2
    _geom_angle_atom_site_label_3
    _geom_angle_site_symmetry_1
    _geom_angle_site_symmetry_3
    _geom_angle
    _geom_angle_publ_flag
    C1 N1 C7 . . 105.63(10) ?
    C1 N1 C8 . . 126.55(10) ?
    C7 N1 C8 . . 127.68(10) ?
    C1 N2 C2 . . 103.80(10) ?
    N2 C1 N1 . . 114.83(11) ?
    N2 C1 H1 . . 122.6 ?
    N1 C1 H1 . . 122.6 ?
    N2 C2 C3 . . 129.95(11) ?
    N2 C2 C7 . . 110.23(10) ?
    C3 C2 C7 . . 119.79(11) ?
    C4 C3 C2 . . 117.86(12) ?
    C4 C3 H3 . . 121.1 ?
    C2 C3 H3 . . 121.1 ?
    C3 C4 C5 . . 121.46(12) ?
    C3 C4 H4 . . 119.3 ?
    C5 C4 H4 . . 119.3 ?
    C6 C5 C4 . . 121.84(12) ?
    C6 C5 H5 . . 119.1 ?
    C4 C5 H5 . . 119.1 ?
    C5 C6 C7 . . 116.30(12) ?
    C5 C6 H6 . . 121.9 ?
    C7 C6 H6 . . 121.9 ?
    N1 C7 C6 . . 131.75(11) ?
    N1 C7 C2 . . 105.50(10) ?
    C6 C7 C2 . . 122.74(11) ?
    N1 C8 C9 . . 114.51(9) ?
    N1 C8 H8A . . 108.6 ?
    C9 C8 H8A . . 108.6 ?
    N1 C8 H8B . . 108.6 ?
    C9 C8 H8B . . 108.6 ?
    H8A C8 H8B . . 107.6 ?
    C8 C9 C10 . . 111.79(9) ?
    C8 C9 C17 . . 111.28(9) ?
    C10 C9 C17 . . 108.93(9) ?
    C8 C9 C16 . . 107.83(9) ?
    C10 C9 C16 . . 108.64(9) ?
    C17 C9 C16 . . 108.27(9) ?
    C11 C10 C9 . . 110.46(9) ?
    C11 C10 H10A . . 109.6 ?
    C9 C10 H10A . . 109.6 ?
    C11 C10 H10B . . 109.6 ?
    C9 C10 H10B . . 109.6 ?
    H10A C10 H10B . . 108.1 ?
    C10 C11 C12 . . 108.99(10) ?
    C10 C11 C18 . . 109.93(10) ?
    C12 C11 C18 . . 109.12(10) ?
    C10 C11 H11 . . 109.6 ?
    C12 C11 H11 . . 109.6 ?
    C18 C11 H11 . . 109.6 ?
    C11 C12 C13 . . 109.63(10) ?
    C11 C12 H12A . . 109.7 ?
    C13 C12 H12A . . 109.7 ?
    C11 C12 H12B . . 109.7 ?
    C13 C12 H12B . . 109.7 ?
    H12A C12 H12B . . 108.2 ?
    C17 C13 C12 . . 109.70(10) ?
    C17 C13 C14 . . 109.32(10) ?
    C12 C13 C14 . . 109.46(10) ?
    C17 C13 H13 . . 109.4 ?
    C12 C13 H13 . . 109.4 ?
    C14 C13 H13 . . 109.4 ?
    C13 C14 C15 . . 109.23(10) ?
    C13 C14 H14A . . 109.8 ?
    C15 C14 H14A . . 109.8 ?
    C13 C14 H14B . . 109.8 ?
    C15 C14 H14B . . 109.8 ?
    H14A C14 H14B . . 108.3 ?
    C16 C15 C18 . . 109.12(10) ?
    C16 C15 C14 . . 109.64(10) ?
    C18 C15 C14 . . 109.32(10) ?
    C16 C15 H15 . . 109.6 ?
    C18 C15 H15 . . 109.6 ?
    C14 C15 H15 . . 109.6 ?
    C15 C16 C9 . . 110.55(10) ?
    C15 C16 H16A . . 109.5 ?
    C9 C16 H16A . . 109.5 ?
    C15 C16 H16B . . 109.5 ?
    C9 C16 H16B . . 109.5 ?
    H16A C16 H16B . . 108.1 ?
    C13 C17 C9 . . 110.37(9) ?
    C13 C17 H17A . . 109.6 ?
    C9 C17 H17A . . 109.6 ?
    C13 C17 H17B . . 109.6 ?
    C9 C17 H17B . . 109.6 ?
    H17A C17 H17B . . 108.1 ?
    C11 C18 C15 . . 109.76(10) ?
    C11 C18 H18A . . 109.7 ?
    C15 C18 H18A . . 109.7 ?
    C11 C18 H18B . . 109.7 ?
    C15 C18 H18B . . 109.7 ?
    H18A C18 H18B . . 108.2 ?
    C21 N21 C27 . . 105.78(10) ?
    C21 N21 C28 . . 126.46(11) ?
    C27 N21 C28 . . 127.76(10) ?
    C21 N22 C22 . . 103.92(10) ?
    N22 C21 N21 . . 114.59(12) ?
    N22 C21 H21 . . 122.7 ?
    N21 C21 H21 . . 122.7 ?
    C23 C22 N22 . . 129.96(11) ?
    C23 C22 C27 . . 119.75(12) ?
    N22 C22 C27 . . 110.24(11) ?
    C24 C23 C22 . . 118.07(12) ?
    C24 C23 H23 . . 121.0 ?
    C22 C23 H23 . . 121.0 ?
    C23 C24 C25 . . 121.53(12) ?
    C23 C24 H24 . . 119.2 ?
    C25 C24 H24 . . 119.2 ?
    C26 C25 C24 . . 121.56(13) ?
    C26 C25 H25 . . 119.2 ?
    C24 C25 H25 . . 119.2 ?
    C25 C26 C27 . . 116.53(12) ?
    C25 C26 H26 . . 121.7 ?
    C27 C26 H26 . . 121.7 ?
    N21 C27 C26 . . 131.96(11) ?
    N21 C27 C22 . . 105.45(11) ?
    C26 C27 C22 . . 122.55(12) ?
    N21 C28 C29 . . 114.71(9) ?
    N21 C28 H28A . . 108.6 ?
    C29 C28 H28A . . 108.6 ?
    N21 C28 H28B . . 108.6 ?
    C29 C28 H28B . . 108.6 ?
    H28A C28 H28B . . 107.6 ?
    C36 C29 C28 . . 111.85(9) ?
    C36 C29 C30 . . 108.90(9) ?
    C28 C29 C30 . . 111.52(9) ?
    C36 C29 C37 . . 108.67(9) ?
    C28 C29 C37 . . 107.17(9) ?
    C30 C29 C37 . . 108.62(9) ?
    C31 C30 C29 . . 110.23(9) ?
    C31 C30 H30A . . 109.6 ?
    C29 C30 H30A . . 109.6 ?
    C31 C30 H30B . . 109.6 ?
    C29 C30 H30B . . 109.6 ?
    H30A C30 H30B . . 108.1 ?
    C38 C31 C30 . . 109.04(9) ?
    C38 C31 C32 . . 109.70(10) ?
    C30 C31 C32 . . 109.85(10) ?
    C38 C31 H31 . . 109.4 ?
    C30 C31 H31 . . 109.4 ?
    C32 C31 H31 . . 109.4 ?
    C33 C32 C31 . . 109.28(10) ?
    C33 C32 H32A . . 109.8 ?
    C31 C32 H32A . . 109.8 ?
    C33 C32 H32B . . 109.8 ?
    C31 C32 H32B . . 109.8 ?
    H32A C32 H32B . . 108.3 ?
    C32 C33 C34 . . 109.59(10) ?
    C32 C33 C37 . . 108.97(9) ?
    C34 C33 C37 . . 109.67(10) ?
    C32 C33 H33 . . 109.5 ?
    C34 C33 H33 . . 109.5 ?
    C37 C33 H33 . . 109.5 ?
    C35 C34 C33 . . 109.50(10) ?
    C35 C34 H34A . . 109.8 ?
    C33 C34 H34A . . 109.8 ?
    C35 C34 H34B . . 109.8 ?
    C33 C34 H34B . . 109.8 ?
    H34A C34 H34B . . 108.2 ?
    C34 C35 C36 . . 109.23(10) ?
    C34 C35 C38 . . 109.44(10) ?
    C36 C35 C38 . . 109.71(9) ?
    C34 C35 H35 . . 109.5 ?
    C36 C35 H35 . . 109.5 ?
    C38 C35 H35 . . 109.5 ?
    C29 C36 C35 . . 110.19(10) ?
    C29 C36 H36A . . 109.6 ?
    C35 C36 H36A . . 109.6 ?
    C29 C36 H36B . . 109.6 ?
    C35 C36 H36B . . 109.6 ?
    H36A C36 H36B . . 108.1 ?
    C33 C37 C29 . . 110.37(9) ?
    C33 C37 H37A . . 109.6 ?
    C29 C37 H37A . . 109.6 ?
    C33 C37 H37B . . 109.6 ?
    C29 C37 H37B . . 109.6 ?
    H37A C37 H37B . . 108.1 ?
    C31 C38 C35 . . 109.47(10) ?
    C31 C38 H38A . . 109.8 ?
    C35 C38 H38A . . 109.8 ?
    C31 C38 H38B . . 109.8 ?
    C35 C38 H38B . . 109.8 ?
    H38A C38 H38B . . 108.2 ?
loop_
    _geom_hbond_atom_site_label_D
    _geom_hbond_atom_site_label_H
    _geom_hbond_atom_site_label_A
    _geom_hbond_site_symmetry_A
    _geom_hbond_distance_DH
    _geom_hbond_distance_HA
    _geom_hbond_distance_DA
    _geom_hbond_angle_DHA
    C1 H1 Cg1 4_666 0.95 3.07 3.9197(16) 149.5
