# Supplementary material for: 1-(1-Adamantylmeth­yl)-1H-benzimidazole
Source: Acta Crystallogr Sect E Struct Rep Online. 2011 Oct 12;67(Pt 11):o2906. doi: 10.1107/S1600536811041018 (PMC3247322; doi:10.1107/S1600536811041018)
Supplement: Supplementary file 2 [file e-67-o2906-Isup2.hkl]

# 
# h,k,l, Fc-squared, Fo-squared, sigma(Fo-squared) and status flag 
# 
data_I
_shelx_title ' jc1007 in P2(1)/n' 
_shelx_refln_list_code          4 
_shelx_F_calc_maximum      248.93 
_exptl_crystal_F_000      1152.00 
_reflns_d_resolution_high  0.8409 
 
loop_ 
 _symmetry_equiv_pos_as_xyz 
 'x, y, z' 
 '-x+1/2, y+1/2, -z+1/2' 
 '-x, -y, -z' 
 'x-1/2, -y-1/2, z-1/2' 
 
_cell_length_a    22.0249 
_cell_length_b     6.4628 
_cell_length_c    22.2739 
_cell_angle_alpha  90.000 
_cell_angle_beta  118.694 
_cell_angle_gamma  90.000 
 
_shelx_F_squared_multiplier     1.000 
 
loop_ 
 _refln_index_h 
 _refln_index_k 
 _refln_index_l 
 _refln_F_squared_calc 
 _refln_F_squared_meas 
 _refln_F_squared_sigma 
 _refln_observed_status 
   4   0   0      429.03      349.19     11.97 o 
   6   0   0     2567.83     2447.22     13.98 o 
   8   0   0     2154.21     2278.55     18.58 o 
  10   0   0     1800.02     1832.93     18.57 o 
  12   0   0      240.33      247.19     25.77 o 
  14   0   0        2.87        0.00     25.00 o 
  16   0   0      420.00      416.40     34.03 o 
  18   0   0        9.05        0.00     51.57 o 
  20   0   0       15.97        7.40     56.91 o 
  22   0   0      422.37      429.94     73.71 o 
   1   1   0      118.70      113.20      4.90 o 
   2   1   0    12891.13    12168.13     42.16 o 
   3   1   0     4162.22     3951.28     14.53 o 
   4   1   0     1817.84     1719.19     10.17 o 
   5   1   0       54.80       61.07      4.71 o 
   6   1   0       22.83       22.87      4.18 o 
   7   1   0     2931.67     3030.54     13.19 o 
   8   1   0       42.21       40.94      3.82 o 
   9   1   0     5484.93     5637.89     28.50 o 
  10   1   0      195.57      170.42      7.69 o 
  11   1   0      392.02      425.83     11.22 o 
  12   1   0      151.85      152.90     15.00 o 
  13   1   0      184.60      184.62     16.67 o 
  14   1   0       58.08       52.62     15.92 o 
  15   1   0        3.08        9.52     20.86 o 
  16   1   0       34.32       39.17     24.61 o 
  17   1   0      222.74      205.29     27.43 o 
  18   1   0       27.21       24.84     25.14 o 
  19   1   0       52.52       76.41     36.70 o 
  20   1   0        8.18       50.29     40.02 o 
  21   1   0       18.27       12.54     40.70 o 
  22   1   0       25.95       48.62     39.40 o 
   0   2   0        4.53       10.61     11.35 o 
   1   2   0     1235.87     1182.42     13.54 o 
   2   2   0      158.46      155.71      8.44 o 
   3   2   0      105.64      111.30      7.33 o 
   4   2   0     2065.88     2145.63     15.19 o 
   5   2   0      771.03      821.30     10.11 o 
   6   2   0      635.34      645.85     10.00 o 
   7   2   0     4150.85     4199.74     21.81 o 
   8   2   0     1504.78     1596.87     14.44 o 
   9   2   0     2044.98     2055.37     16.25 o 
  10   2   0      288.74      311.68     12.93 o 
  11   2   0     1659.09     1672.61     22.67 o 
  12   2   0        5.95       15.09     11.61 o 
  13   2   0     1623.16     1549.80     34.88 o 
  14   2   0        0.74        6.30     20.69 o 
  15   2   0      834.30      766.42     30.02 o 
  16   2   0      394.37      377.09     25.77 o 
  17   2   0       88.87       95.32     23.53 o 
  18   2   0      240.46      211.86     25.46 o 
  19   2   0      149.02      115.07     25.27 o 
  20   2   0        1.90       27.80     23.85 o 
  21   2   0       47.65       95.84     42.65 o 
  22   2   0       15.84       20.80     36.04 o 
   1   3   0        3.80        7.77      8.46 o 
   2   3   0     1159.30     1183.07     14.34 o 
   3   3   0        9.89        4.60      7.38 o 
   4   3   0      130.21      141.38      8.99 o 
   5   3   0      257.06      288.57      9.69 o 
   6   3   0     1878.61     2000.39     18.23 o 
   7   3   0      444.59      448.04     11.87 o 
   8   3   0      613.71      633.53     13.11 o 
   9   3   0        3.71        0.00     11.74 o 
  10   3   0       20.33       19.98     12.34 o 
  11   3   0       34.59       24.41     13.05 o 
  12   3   0      881.68      935.48     23.72 o 
  13   3   0      468.29      458.60     19.83 o 
  14   3   0      313.24      303.48     30.74 o 
  15   3   0       35.00       50.63     26.48 o 
  16   3   0      452.67      457.21     34.18 o 
  17   3   0       49.68       40.42     27.59 o 
  18   3   0       80.57       98.68     30.87 o 
  19   3   0       53.65       40.86     29.10 o 
  20   3   0        8.84       31.75     30.89 o 
  21   3   0      111.10      170.76     37.76 o 
   0   4   0     5759.04     5624.84     49.03 o 
   1   4   0      166.67      198.29     12.04 o 
   2   4   0      658.01      677.93     16.34 o 
   3   4   0      293.20      275.56     13.36 o 
   4   4   0       10.96       18.23     11.20 o 
   5   4   0       37.31       49.06     11.10 o 
   6   4   0      199.15      203.29     12.24 o 
   7   4   0      244.56      232.42     12.92 o 
   8   4   0      125.14      140.82     13.39 o 
   9   4   0      693.55      730.25     26.14 o 
  10   4   0      480.91      483.12     23.60 o 
  11   4   0     1456.69     1341.75     32.29 o 
  12   4   0       12.54       28.64     18.37 o 
  13   4   0      733.08      743.04     27.36 o 
  14   4   0      455.55      450.22     32.37 o 
  15   4   0      258.06      238.25     46.08 o 
  16   4   0       61.86       75.02     37.02 o 
  17   4   0      128.65      142.11     40.83 o 
  18   4   0      106.22      159.58     39.74 o 
  19   4   0       84.34      123.48     39.12 o 
   1   5   0        0.23       12.59     13.37 o 
   2   5   0      193.94      186.46     14.67 o 
   3   5   0       13.10       12.25     12.96 o 
   4   5   0     3845.11     3768.77     33.69 o 
   5   5   0      811.87      779.97     18.78 o 
   6   5   0      141.49      130.73     13.74 o 
   7   5   0       36.99       26.96     12.34 o 
   8   5   0       13.24       24.79     18.16 o 
   9   5   0     1196.05     1196.03     30.53 o 
  10   5   0       63.53       63.23     20.44 o 
  11   5   0      174.99      143.86     21.21 o 
  12   5   0      145.21      153.98     22.72 o 
  13   5   0      450.78      355.34     25.19 o 
  14   5   0       84.95       65.30     21.03 o 
  15   5   0      177.61      156.83     40.54 o 
  16   5   0       53.77       69.12     42.70 o 
  17   5   0       12.85        0.00     42.07 o 
   0   6   0     1223.94     1191.17     33.61 o 
   1   6   0        0.03        0.00     14.46 o 
   2   6   0      655.26      641.69     20.40 o 
   3   6   0       52.40       56.48     14.06 o 
   4   6   0      312.96      326.38     16.92 o 
   5   6   0       50.75       36.96     14.36 o 
   6   6   0      911.25      887.38     22.01 o 
   7   6   0      689.64      717.52     25.71 o 
   8   6   0        0.00        8.63     19.40 o 
   9   6   0       57.91       72.95     19.88 o 
  10   6   0       97.80      101.40     21.64 o 
  11   6   0       35.18       35.96     19.71 o 
  12   6   0        0.23        3.60     20.85 o 
  13   6   0       85.80      116.43     21.75 o 
  14   6   0       14.19       37.62     21.82 o 
   1   7   0       10.32       19.42     15.58 o 
   2   7   0       45.67       47.01     15.72 o 
   3   7   0       22.21        8.68     15.59 o 
   4   7   0       23.69       20.09     15.86 o 
   5   7   0        0.46       15.84     15.35 o 
   6   7   0        1.71        5.15     18.81 o 
   7   7   0       64.46       79.46     22.77 o 
   8   7   0      179.28      241.62     25.41 o 
   9   7   0      221.23      244.59     24.42 o 
 -23   0   1       47.36       78.68     62.79 o 
 -21   0   1       61.09       34.58     55.51 o 
 -19   0   1       64.48       36.58     49.14 o 
 -17   0   1      551.25      520.26     36.90 o 
 -15   0   1       20.91       33.65     26.22 o 
 -13   0   1      309.43      338.77     28.42 o 
 -11   0   1     5795.76     6234.83     58.69 o 
  -9   0   1    11017.36    11131.87     79.45 o 
  -7   0   1     7038.42     7138.51     40.27 o 
  -5   0   1    47944.88    45716.77     82.41 o 
   3   0   1     4633.72     3797.29    422.97 o 
   5   0   1     1924.81     1892.48     15.00 o 
   7   0   1     1183.29     1108.49     13.37 o 
   9   0   1     1146.07     1158.37     14.87 o 
  11   0   1     2250.09     2418.91     47.27 o 
  13   0   1        2.22        8.99     23.18 o 
  15   0   1      128.54      129.54     28.30 o 
  17   0   1     1814.75     1815.39     87.18 o 
  19   0   1      472.55      483.82     68.01 o 
  21   0   1        1.95        0.00     48.96 o 
 -23   1   1      162.54      179.58     45.11 o 
 -22   1   1       15.97       16.23     40.63 o 
 -21   1   1      357.84      376.62     44.60 o 
 -20   1   1      937.90      912.46     41.08 o 
 -19   1   1      295.34      287.32     31.50 o 
 -18   1   1       72.38       47.49     25.52 o 
 -17   1   1      579.37      528.73     32.26 o 
 -16   1   1       45.14       40.34     21.13 o 
 -15   1   1      152.15      153.24     18.04 o 
 -14   1   1      221.22      241.32     18.57 o 
 -13   1   1     1211.82     1246.99     26.05 o 
 -12   1   1      285.49      270.08     16.47 o 
 -11   1   1      777.69      792.67     11.92 o 
 -10   1   1       29.05       24.45      6.48 o 
  -9   1   1      371.16      396.91      8.53 o 
  -8   1   1      193.84      202.39      6.86 o 
  -7   1   1      486.50      506.34      9.41 o 
  -6   1   1       86.18       76.80      6.84 o 
  -5   1   1      100.24       92.19      7.38 o 
  -4   1   1     6021.52     5831.47     19.10 o 
  -3   1   1     3433.96     3273.09     16.46 o 
  -2   1   1    41728.36    38838.08     45.74 o 
  -1   1   1     1068.94     1051.01      9.68 o 
   0   1   1     3155.15     2959.97     18.98 o 
   1   1   1        3.87        3.02      3.90 o 
   2   1   1      671.29      641.49      7.44 o 
   3   1   1       10.78       13.73      5.04 o 
   4   1   1     2966.49     3002.73     13.97 o 
   5   1   1     1619.94     1594.61     10.34 o 
   6   1   1      244.07      249.02      5.83 o 
   7   1   1        0.00        0.59      4.44 o 
   8   1   1      137.26      131.20      5.54 o 
   9   1   1     1491.84     1587.57     12.31 o 
  10   1   1      273.69      290.14      9.12 o 
  11   1   1     1580.83     1598.28     18.36 o 
  12   1   1       22.77       20.73     13.66 o 
  13   1   1      238.38      233.42     21.74 o 
  14   1   1      708.51      682.65     27.60 o 
  15   1   1      110.53      131.06     25.74 o 
  16   1   1     1453.39     1393.88     42.00 o 
  17   1   1       77.28       87.91     25.93 o 
  18   1   1       82.66       56.36     36.22 o 
  19   1   1       69.02       93.87     38.09 o 
  20   1   1      163.51      247.02     43.26 o 
  21   1   1      206.47      271.99     45.68 o 
  22   1   1       18.31       29.21     39.64 o 
 -22   2   1       95.21      109.89     32.50 o 
 -21   2   1       88.43       84.94     30.87 o 
 -20   2   1      194.85      195.37     26.94 o 
 -19   2   1     1163.32     1169.80     38.24 o 
 -18   2   1       52.28       59.33     22.84 o 
 -17   2   1       39.31       45.81     22.16 o 
 -16   2   1      126.54      136.33     22.85 o 
 -15   2   1     1490.73     1498.67     36.51 o 
 -14   2   1      179.16      166.84     22.45 o 
 -13   2   1      466.29      467.38     24.16 o 
 -12   2   1      150.58      152.80     12.41 o 
 -11   2   1     1710.78     1755.99     22.48 o 
 -10   2   1      571.01      545.15     14.41 o 
  -9   2   1      262.23      252.58      7.61 o 
  -8   2   1      138.13      133.35      6.84 o 
  -7   2   1       32.51       40.62      6.10 o 
  -6   2   1      690.32      672.96      9.56 o 
  -5   2   1      137.45      149.68      7.25 o 
  -4   2   1     4588.91     4619.66     24.77 o 
  -3   2   1      146.35      159.65      8.58 o 
  -2   2   1     2885.45     2806.79     18.65 o 
  -1   2   1       14.21       10.96      7.97 o 
   0   2   1      767.39      773.02     11.59 o 
   1   2   1       60.25       55.99      7.92 o 
   2   2   1     2966.70     2890.58     17.67 o 
   3   2   1     1972.95     2034.19     14.44 o 
   4   2   1     3506.85     3689.99     20.07 o 
   5   2   1      102.71      109.64      7.08 o 
   6   2   1     3774.93     3829.00     21.27 o 
   7   2   1     2721.00     2929.36     19.22 o 
   8   2   1       18.60       17.34      6.55 o 
   9   2   1      597.10      638.88     13.37 o 
  10   2   1     1472.13     1565.11     21.91 o 
  11   2   1      353.05      348.52     14.50 o 
  12   2   1     2579.12     2502.16     28.32 o 
  13   2   1      122.45      150.90     21.98 o 
  14   2   1     2792.46     2769.41     46.35 o 
  15   2   1       48.50       68.93     22.31 o 
  16   2   1      188.05      177.33     23.38 o 
  17   2   1      153.21      128.12     23.47 o 
  18   2   1       11.78       28.76     23.00 o 
  19   2   1       79.93       85.05     24.92 o 
  20   2   1      529.14      505.67     47.30 o 
  21   2   1      140.10      127.96     39.76 o 
 -21   3   1        1.06        7.78     37.40 o 
 -20   3   1      569.18      651.28     49.95 o 
 -19   3   1      133.77      143.47     31.38 o 
 -18   3   1        9.81       11.01     26.64 o 
 -17   3   1       82.87       69.05     28.01 o 
 -16   3   1      151.75      150.18     28.63 o 
 -15   3   1        6.23        5.53     25.30 o 
 -14   3   1        0.03        5.78     25.47 o 
 -13   3   1     4316.89     4219.52     42.63 o 
 -12   3   1      868.96      843.61     24.55 o 
 -11   3   1       50.54       47.03     16.03 o 
 -10   3   1      949.39      954.28     24.27 o 
  -9   3   1      135.72      129.59     11.58 o 
  -8   3   1      319.28      300.13      9.69 o 
  -7   3   1     3913.93     4077.07     24.58 o 
  -6   3   1     2653.55     2827.36     21.77 o 
  -5   3   1      257.94      254.23      9.54 o 
  -4   3   1     2530.41     2646.47     19.43 o 
  -3   3   1     1445.58     1469.43     15.04 o 
  -2   3   1      330.39      364.44     11.33 o 
  -1   3   1       75.01       61.56      8.72 o 
   0   3   1      525.30      537.96     12.27 o 
   1   3   1        0.13        2.93      8.68 o 
   2   3   1      378.29      384.01     10.59 o 
   3   3   1     3249.56     3380.37     21.82 o 
   4   3   1     1470.94     1533.34     16.58 o 
   5   3   1     6917.53     7452.31     35.55 o 
   6   3   1        1.75        3.16      8.30 o 
   7   3   1     4482.39     4662.29     27.89 o 
   8   3   1      111.29      121.91      9.36 o 
   9   3   1     2135.76     2161.44     26.89 o 
  10   3   1      104.41      112.68     14.03 o 
  11   3   1        7.12        9.49     13.59 o 
  12   3   1      318.29      320.14     16.95 o 
  13   3   1        3.84       10.51     17.27 o 
  14   3   1      127.28      117.62     27.40 o 
  15   3   1       12.51       24.27     26.49 o 
  16   3   1       35.23       19.21     27.11 o 
  17   3   1       66.44       68.12     27.88 o 
  18   3   1       65.94       53.37     29.25 o 
  19   3   1       23.34       21.47     29.01 o 
  20   3   1      155.40      195.14     35.19 o 
 -20   4   1       17.74       34.89     44.12 o 
 -19   4   1       10.09        0.00     37.98 o 
 -18   4   1       47.90       61.90     37.43 o 
 -17   4   1        3.22       13.08     36.04 o 
 -16   4   1       33.61       30.27     37.37 o 
 -15   4   1       42.49       24.79     35.23 o 
 -14   4   1      768.51      743.37     27.34 o 
 -13   4   1     1611.02     1628.97     34.78 o 
 -12   4   1     1940.71     1839.00     37.31 o 
 -11   4   1      158.12      182.30     19.94 o 
 -10   4   1      247.85      235.58     20.40 o 
  -9   4   1        0.62        4.13     17.59 o 
  -8   4   1        0.22        1.09     10.59 o 
  -7   4   1       33.47       37.17     10.61 o 
  -6   4   1      506.70      533.55     15.66 o 
  -5   4   1      605.79      569.93     15.78 o 
  -4   4   1       42.42       35.67     11.34 o 
  -3   4   1       75.90       82.41     11.40 o 
  -2   4   1       22.49       27.27     11.02 o 
  -1   4   1       20.83       17.49     10.62 o 
   0   4   1      849.65      857.24     16.56 o 
   1   4   1      139.60      166.42     11.76 o 
   2   4   1      493.07      501.83     14.26 o 
   3   4   1       21.15       33.83     10.38 o 
   4   4   1       10.69       11.98     10.34 o 
   5   4   1       11.66       14.53     10.64 o 
   6   4   1      360.85      370.09     15.61 o 
   7   4   1       11.20       15.96     12.29 o 
   8   4   1      267.67      261.59     14.61 o 
   9   4   1      211.70      208.32     20.90 o 
  10   4   1       13.69       19.30     18.16 o 
  11   4   1       35.02       17.99     18.37 o 
  12   4   1      309.30      311.45     22.02 o 
  13   4   1      858.36      919.31     29.43 o 
  14   4   1      163.14      125.52     37.57 o 
  15   4   1       26.29       36.36     36.87 o 
  16   4   1      183.45      166.04     39.47 o 
  17   4   1       12.57        3.58     38.05 o 
  18   4   1        8.33        8.02     38.64 o 
  19   4   1       27.21       13.06     39.56 o 
 -17   5   1      135.37      147.43     42.55 o 
 -16   5   1        0.70        0.00     41.50 o 
 -15   5   1       34.41       53.26     29.50 o 
 -14   5   1       12.97       18.94     21.16 o 
 -13   5   1       13.42        8.26     21.21 o 
 -12   5   1      177.20      171.99     21.76 o 
 -11   5   1      150.27      131.24     21.49 o 
 -10   5   1       24.26       33.13     18.59 o 
  -9   5   1      314.75      334.02     22.34 o 
  -8   5   1        0.02        3.08     13.85 o 
  -7   5   1       40.31       37.92     12.33 o 
  -6   5   1       37.09       44.29     12.91 o 
  -5   5   1      184.47      170.33     15.12 o 
  -4   5   1       16.36        8.05     13.83 o 
  -3   5   1      501.18      492.14     18.17 o 
  -2   5   1     8830.85     8652.94     48.82 o 
  -1   5   1        4.92       10.67     13.08 o 
   0   5   1      343.18      326.46     16.01 o 
   1   5   1        1.06        3.43     13.27 o 
   2   5   1       54.50       46.67     12.58 o 
   3   5   1      482.57      466.21     16.09 o 
   4   5   1       23.21       22.61     13.40 o 
   5   5   1      146.54      148.22     13.95 o 
   6   5   1        8.78        3.53     13.40 o 
   7   5   1      439.13      447.19     17.46 o 
   8   5   1      346.86      328.66     21.95 o 
   9   5   1      408.02      437.99     25.57 o 
  10   5   1       20.89       30.05     19.44 o 
  11   5   1       26.75       29.97     20.65 o 
  12   5   1      284.47      263.35     23.43 o 
  13   5   1       98.59      119.94     22.10 o 
  14   5   1       20.30        9.63     21.21 o 
  15   5   1       56.21       45.46     39.21 o 
  16   5   1       33.81       38.07     40.98 o 
 -14   6   1       56.83       44.55     21.26 o 
 -13   6   1      133.87      147.92     21.96 o 
 -12   6   1      161.41      177.33     23.19 o 
 -11   6   1      144.40      136.34     22.67 o 
 -10   6   1       14.18        9.24     20.71 o 
  -9   6   1       91.91       73.21     20.99 o 
  -8   6   1       84.62       92.38     21.44 o 
  -7   6   1      247.29      225.37     15.94 o 
  -6   6   1      129.90      115.85     14.80 o 
  -5   6   1       69.00       58.92     13.92 o 
  -4   6   1       93.54       91.59     15.13 o 
  -3   6   1      105.02       98.23     14.97 o 
  -2   6   1       82.70       82.95     15.01 o 
  -1   6   1        1.49        1.44     14.53 o 
   0   6   1      418.72      408.71     17.47 o 
   1   6   1       20.51       13.91     13.42 o 
   2   6   1       84.48       71.96     14.42 o 
   3   6   1      216.99      195.45     16.08 o 
   4   6   1        0.56        0.00     13.97 o 
   5   6   1      104.28      102.60     15.25 o 
   6   6   1       99.78       93.50     16.03 o 
   7   6   1      145.02      109.93     20.90 o 
   8   6   1        7.37        0.00     20.62 o 
   9   6   1        6.40        0.00     21.07 o 
  10   6   1        7.06        4.17     21.03 o 
  11   6   1       60.98       61.27     20.19 o 
  12   6   1        2.54        3.70     21.87 o 
  13   6   1       64.05       69.10     20.25 o 
  -9   7   1        9.94       21.37     20.85 o 
  -8   7   1      131.26      192.52     24.41 o 
  -7   7   1        3.30        4.77     21.18 o 
  -6   7   1      964.49     1039.20     25.41 o 
  -5   7   1       25.56       34.28     14.85 o 
  -4   7   1      353.96      346.75     19.67 o 
  -3   7   1       93.98       95.09     15.80 o 
  -2   7   1        2.21        6.50     15.45 o 
  -1   7   1        0.62        0.00     14.98 o 
   0   7   1        0.46        3.29     15.72 o 
   1   7   1        3.11        0.00     15.48 o 
   2   7   1        7.69       13.47     16.26 o 
   3   7   1       61.90       57.57     16.81 o 
   4   7   1       84.37       68.32     16.14 o 
   5   7   1      360.13      362.10     20.13 o 
   6   7   1      195.26      245.04     22.37 o 
   7   7   1        0.34        0.00     24.05 o 
   8   7   1        9.77       13.41     22.37 o 
 -22   0   2      317.08      255.10     62.12 o 
 -20   0   2       31.91       35.43     47.93 o 
 -18   0   2       21.69       20.98     28.52 o 
 -16   0   2      308.49      307.55     32.72 o 
 -14   0   2      659.23      670.40     26.58 o 
 -12   0   2     1047.54     1011.77     26.97 o 
 -10   0   2     1829.40     1893.46     30.33 o 
  -8   0   2    33252.13    33122.43    177.92 o 
  -6   0   2    22989.13    21655.11    147.83 o 
  -4   0   2    10600.84    10281.76     51.43 o 
   2   0   2    33838.18    32645.31    189.95 o 
   4   0   2      518.21      484.49      8.44 o 
   6   0   2     1248.74     1256.29     14.97 o 
   8   0   2        0.88        5.49      7.20 o 
  10   0   2     1271.72     1299.68     17.74 o 
  12   0   2       81.56      103.97     23.21 o 
  14   0   2      262.79      260.02     50.54 o 
  16   0   2       15.78       32.03     48.41 o 
  18   0   2      164.81      162.40     57.82 o 
  20   0   2        7.68       55.15     54.90 o 
 -23   1   2       57.76       70.31     44.50 o 
 -22   1   2      138.72      144.07     41.79 o 
 -21   1   2       39.72       44.97     29.52 o 
 -20   1   2      228.29      258.52     31.40 o 
 -19   1   2      889.60      899.64     39.52 o 
 -18   1   2     1503.59     1474.85     44.32 o 
 -17   1   2      413.55      452.08     27.18 o 
 -16   1   2      250.89      282.19     20.61 o 
 -15   1   2      262.49      260.42     19.14 o 
 -14   1   2      465.05      460.59     20.19 o 
 -13   1   2      676.65      685.82     19.31 o 
 -12   1   2      364.49      367.75     15.43 o 
 -11   1   2       63.99       55.17      6.51 o 
 -10   1   2        0.27        2.37      6.10 o 
  -9   1   2      868.25      925.35     10.99 o 
  -8   1   2       36.39       44.02      5.76 o 
  -7   1   2        3.88       87.68     25.15 o 
  -6   1   2    13224.87    12696.15     42.66 o 
  -5   1   2      119.50       94.83      9.80 o 
  -4   1   2    12773.80    12060.47     38.98 o 
  -3   1   2      518.91      491.71      7.08 o 
  -2   1   2      443.74      423.93      5.90 o 
  -1   1   2      189.51      176.59      5.78 o 
   0   1   2    28043.10    26457.81     88.30 o 
   1   1   2     8742.09     8371.39     29.49 o 
   2   1   2     6631.64     6268.86     30.20 o 
   3   1   2      654.97      627.24      8.88 o 
   4   1   2      203.34      208.73      6.96 o 
   5   1   2      115.70      125.51      6.30 o 
   6   1   2        0.49        0.21      4.94 o 
   7   1   2      122.27      131.81      5.87 o 
   8   1   2      236.02      266.43      7.03 o 
   9   1   2      534.93      537.74      8.92 o 
  10   1   2     1281.68     1381.59     17.27 o 
  11   1   2       13.94       23.38      8.72 o 
  12   1   2      681.80      713.34     26.23 o 
  13   1   2       30.39       22.85     19.14 o 
  14   1   2       82.85       81.21     24.12 o 
  15   1   2     1277.71     1221.41     39.86 o 
  16   1   2       10.15       26.30     24.88 o 
  17   1   2        6.40        8.52     34.86 o 
  18   1   2        7.09        0.00     34.57 o 
  19   1   2        1.75       19.10     37.49 o 
  20   1   2        6.18        5.59     37.79 o 
  21   1   2        1.23       16.64     42.58 o 
 -23   2   2       24.54        0.00     43.55 o 
 -22   2   2        0.75        0.00     36.21 o 
 -21   2   2       33.79       60.01     25.09 o 
 -20   2   2       32.46       28.62     23.55 o 
 -19   2   2      181.98      172.71     25.48 o 
 -18   2   2        5.58       15.00     21.03 o 
 -17   2   2       31.12       24.44     21.48 o 
 -16   2   2       15.73       12.00     20.69 o 
 -15   2   2     2892.92     2880.31     45.82 o 
 -14   2   2      418.10      414.44     24.23 o 
 -13   2   2        4.52        9.88     18.03 o 
 -12   2   2       21.32       24.31     10.53 o 
 -11   2   2      964.04      990.45     17.74 o 
 -10   2   2      212.90      227.68     10.99 o 
  -9   2   2        0.90        1.76      5.39 o 
  -8   2   2        0.02        0.96      5.02 o 
  -7   2   2      232.28      237.08      7.38 o 
  -6   2   2      105.11      111.16      5.95 o 
  -5   2   2     3796.10     3708.38     21.23 o 
  -4   2   2        1.76        4.54      6.98 o 
  -3   2   2     1834.84     1706.26     14.71 o 
  -2   2   2       73.74       59.18      7.03 o 
  -1   2   2       28.45       25.92      7.09 o 
   0   2   2      577.81      552.54      9.53 o 
   1   2   2     2679.27     2648.35     16.03 o 
   2   2   2       41.77       51.60      6.73 o 
   3   2   2    15873.10    15930.92     38.74 o 
   4   2   2      782.40      786.14     10.76 o 
   5   2   2      856.55      940.40     11.63 o 
   6   2   2      131.28      143.43      7.42 o 
   7   2   2      193.14      185.57      7.82 o 
   8   2   2      829.67      838.04     11.75 o 
   9   2   2      208.20      169.74      9.57 o 
  10   2   2      653.17      629.75     15.09 o 
  11   2   2      152.98      146.75     13.35 o 
  12   2   2       26.08       26.24     16.31 o 
  13   2   2      320.66      345.86     24.99 o 
  14   2   2      625.66      633.37     28.70 o 
  15   2   2      450.37      463.27     27.38 o 
  16   2   2       55.64       42.68     21.87 o 
  17   2   2      261.18      227.43     25.86 o 
  18   2   2      192.12      185.73     26.48 o 
  19   2   2       49.64       49.39     37.16 o 
  20   2   2      102.32       76.29     51.63 o 
  21   2   2      169.49      203.18     44.02 o 
 -22   3   2       87.85      149.11     40.81 o 
 -21   3   2       13.10       14.32     35.04 o 
 -20   3   2       10.40       43.50     36.01 o 
 -19   3   2       28.38       42.44     35.12 o 
 -18   3   2      155.45      144.89     36.98 o 
 -17   3   2       46.46       46.82     33.21 o 
 -16   3   2        0.69        7.86     31.53 o 
 -15   3   2      697.91      702.16     43.73 o 
 -14   3   2     1649.30     1662.78     57.14 o 
 -13   3   2      254.46      253.36     18.47 o 
 -12   3   2       24.05       34.76     15.75 o 
 -11   3   2     1389.07     1365.34     27.79 o 
 -10   3   2      374.01      349.98     18.40 o 
  -9   3   2      154.95      170.04      9.46 o 
  -8   3   2       50.75       50.20      8.27 o 
  -7   3   2      970.04     1026.79     16.36 o 
  -6   3   2       52.82       52.62      7.50 o 
  -5   3   2      135.01      143.21      9.60 o 
  -4   3   2      118.55      130.50      9.70 o 
  -3   3   2      630.26      658.00     13.41 o 
  -2   3   2       10.24       17.67      8.61 o 
  -1   3   2      675.09      692.96     13.55 o 
   0   3   2      801.89      811.97     14.08 o 
   1   3   2      115.48      137.81      8.84 o 
   2   3   2      578.99      655.71     11.94 o 
   3   3   2       29.65       35.40      8.20 o 
   4   3   2      298.11      318.79     10.45 o 
   5   3   2      162.29      180.41      9.63 o 
   6   3   2       25.19       22.34      8.36 o 
   7   3   2      685.57      670.69     13.48 o 
   8   3   2       10.79        7.97      8.92 o 
   9   3   2      135.49      146.26     14.28 o 
  10   3   2       62.22       73.83     14.02 o 
  11   3   2     2202.83     2190.41     29.61 o 
  12   3   2      488.23      468.99     18.85 o 
  13   3   2      639.74      626.24     25.04 o 
  14   3   2      261.48      258.95     25.34 o 
  15   3   2      142.26      144.59     24.20 o 
  16   3   2        7.32       15.51     28.26 o 
  17   3   2       19.72       15.22     29.75 o 
  18   3   2      146.66      197.75     33.83 o 
  19   3   2        4.05        3.24     30.30 o 
  20   3   2       63.42       58.78     33.03 o 
 -20   4   2        0.26       18.32     40.44 o 
 -19   4   2       69.82       94.48     38.40 o 
 -18   4   2        7.59       16.52     36.20 o 
 -17   4   2       25.61       38.91     36.57 o 
 -16   4   2      190.54      180.20     38.34 o 
 -15   4   2      405.93      384.07     40.84 o 
 -14   4   2      306.22      297.61     22.06 o 
 -13   4   2      600.47      569.06     25.18 o 
 -12   4   2      441.21      447.11     24.98 o 
 -11   4   2      218.01      245.60     20.66 o 
 -10   4   2      656.73      657.55     25.27 o 
  -9   4   2      335.88      342.63     21.02 o 
  -8   4   2        1.58        8.55     10.22 o 
  -7   4   2        6.77        1.16     10.96 o 
  -6   4   2        3.51       10.02     11.16 o 
  -5   4   2      111.90      117.42     11.90 o 
  -4   4   2      697.14      703.73     16.51 o 
  -3   4   2      497.27      436.51     14.68 o 
  -2   4   2        0.04        7.10     10.82 o 
  -1   4   2      324.57      290.76     13.35 o 
   0   4   2       17.13       21.75     10.70 o 
   1   4   2      338.91      364.96     12.68 o 
   2   4   2      252.49      309.95     12.37 o 
   3   4   2      791.49      840.09     15.87 o 
   4   4   2       55.83       60.00     11.76 o 
   5   4   2      135.09      153.56     13.40 o 
   6   4   2      241.46      246.49     14.46 o 
   7   4   2        7.99       14.01     12.25 o 
   8   4   2       26.22       33.93     15.25 o 
   9   4   2     1711.25     1690.72     34.96 o 
  10   4   2      157.45      159.55     20.46 o 
  11   4   2      958.82      991.91     26.92 o 
  12   4   2      403.67      345.70     20.71 o 
  13   4   2       36.41       15.64     17.08 o 
  14   4   2       99.29       91.71     30.40 o 
  15   4   2       13.12       19.89     30.84 o 
  16   4   2       40.52       34.01     30.60 o 
  17   4   2       55.49       69.45     31.11 o 
  18   4   2       36.70       86.77     32.68 o 
 -18   5   2        8.94       17.13     38.85 o 
 -17   5   2        4.15        2.72     40.11 o 
 -16   5   2      107.30       69.39     38.74 o 
 -15   5   2       19.61        4.62     29.57 o 
 -14   5   2        0.15        8.18     20.43 o 
 -13   5   2      364.94      320.63     24.50 o 
 -12   5   2      553.78      558.87     27.19 o 
 -11   5   2      379.88      337.67     22.55 o 
 -10   5   2      129.75      147.69     19.96 o 
  -9   5   2       66.07       62.62     18.32 o 
  -8   5   2      130.38      126.99     13.38 o 
  -7   5   2      132.84      132.27     14.45 o 
  -6   5   2      439.95      431.70     17.49 o 
  -5   5   2      276.05      263.64     16.04 o 
  -4   5   2     1508.74     1459.40     24.61 o 
  -3   5   2        7.05       11.02     13.73 o 
  -2   5   2     3761.51     3713.45     35.20 o 
  -1   5   2        2.44        5.22     13.11 o 
   0   5   2     1792.87     1771.66     23.79 o 
   1   5   2        0.46        1.60     12.31 o 
   2   5   2      127.01      101.33     13.29 o 
   3   5   2      433.71      391.25     16.17 o 
   4   5   2       43.42       48.82     14.10 o 
   5   5   2      622.00      575.80     19.02 o 
   6   5   2     1080.23     1050.82     22.19 o 
   7   5   2     1142.54     1155.69     23.02 o 
   8   5   2      254.95      235.08     22.32 o 
   9   5   2       45.13       26.21     19.40 o 
  10   5   2      243.81      238.98     23.43 o 
  11   5   2      109.15      105.06     21.10 o 
  12   5   2        1.29        6.50     20.34 o 
  13   5   2       47.56       59.66     21.48 o 
  14   5   2       54.35       49.80     24.89 o 
  15   5   2      217.79      231.48     44.13 o 
  16   5   2      214.79      226.22     44.83 o 
 -15   6   2      292.71      349.43     28.72 o 
 -14   6   2        8.26       13.13     23.07 o 
 -13   6   2      631.88      649.51     28.60 o 
 -12   6   2       29.63       35.79     20.64 o 
 -11   6   2       66.94       87.67     20.90 o 
 -10   6   2       20.51       30.50     20.49 o 
  -9   6   2      930.57      939.12     30.88 o 
  -8   6   2      235.61      268.57     22.45 o 
  -7   6   2      264.84      261.42     16.44 o 
  -6   6   2      991.14      889.35     22.96 o 
  -5   6   2        4.91        8.47     14.33 o 
  -4   6   2     2616.81     2546.99     31.72 o 
  -3   6   2      443.54      434.84     18.64 o 
  -2   6   2     2257.32     2183.92     28.82 o 
  -1   6   2      156.55      154.11     14.96 o 
   0   6   2      454.94      435.41     17.79 o 
   1   6   2       12.80       12.66     14.74 o 
   2   6   2      321.03      297.65     17.25 o 
   3   6   2       29.91       33.43     14.63 o 
   4   6   2        4.33       10.54     15.54 o 
   5   6   2      524.88      498.26     20.16 o 
   6   6   2        5.45        8.94     15.64 o 
   7   6   2        1.92        0.00     20.76 o 
   8   6   2      185.92      201.75     23.60 o 
   9   6   2      950.51      853.85     31.58 o 
  10   6   2      139.41      162.94     22.74 o 
  11   6   2       50.20       54.27     20.72 o 
  12   6   2        4.26        8.80     21.74 o 
  13   6   2      236.39      245.65     26.86 o 
 -10   7   2       47.30       62.45     21.82 o 
  -9   7   2       58.25       50.02     20.02 o 
  -8   7   2       12.19        5.32     21.14 o 
  -7   7   2       74.02       64.34     19.35 o 
  -6   7   2      403.56      422.51     18.79 o 
  -5   7   2        3.48        6.42     13.81 o 
  -4   7   2        0.14        4.31     14.97 o 
  -3   7   2        7.60        6.63     14.51 o 
  -2   7   2        1.48       11.10     15.26 o 
  -1   7   2       33.30       41.56     16.61 o 
   0   7   2        6.90        0.72     15.58 o 
   1   7   2        1.11        1.33     15.68 o 
   2   7   2        1.01        0.00     16.18 o 
   3   7   2       39.09       43.07     17.89 o 
   4   7   2      163.16      198.29     18.91 o 
   5   7   2        0.93        3.72     17.00 o 
   6   7   2       12.24       11.18     21.67 o 
   7   7   2       32.52       57.52     23.86 o 
   8   7   2       13.30       22.54     23.67 o 
 -23   0   3      159.21       93.55     55.51 o 
 -21   0   3      477.06      590.10     64.49 o 
 -19   0   3       76.99       16.05     28.93 o 
 -17   0   3        1.20        0.00     28.53 o 
 -15   0   3      956.87      947.15     30.56 o 
 -13   0   3     2261.92     2357.12     39.19 o 
 -11   0   3        4.33        3.86     14.35 o 
  -9   0   3       87.01      100.11     11.45 o 
  -7   0   3     3084.73     3055.02     26.76 o 
  -5   0   3    29550.48    29000.73     96.53 o 
  -3   0   3       99.71      113.17      5.72 o 
   1   0   3      319.15      295.44      8.59 o 
   3   0   3      958.96      885.15     15.13 o 
   5   0   3      392.27      464.05      9.39 o 
   7   0   3      155.71      167.34      9.15 o 
   9   0   3     1189.82     1170.48     17.84 o 
  11   0   3      370.53      373.48     26.81 o 
  13   0   3      173.71      161.56     46.53 o 
  15   0   3      458.43      411.32     57.69 o 
  17   0   3      240.86      265.36     59.76 o 
  19   0   3       69.31       86.81     59.94 o 
  21   0   3       63.98       78.44     64.31 o 
 -24   1   3       14.28       15.79     40.90 o 
 -23   1   3       94.90       83.31     38.94 o 
 -22   1   3       31.10       46.73     29.48 o 
 -21   1   3       31.03       26.28     28.88 o 
 -20   1   3        1.60       18.22     27.16 o 
 -19   1   3      302.64      313.71     30.34 o 
 -18   1   3        2.47       10.73     19.91 o 
 -17   1   3      148.99      157.01     19.43 o 
 -16   1   3      272.03      295.79     20.50 o 
 -15   1   3     1388.34     1370.79     26.05 o 
 -14   1   3        8.77       15.87     14.07 o 
 -13   1   3     1887.50     2020.97     27.23 o 
 -12   1   3      589.93      584.23     12.79 o 
 -11   1   3     3467.59     3659.67     21.03 o 
 -10   1   3      402.21      409.80      8.76 o 
  -9   1   3      344.52      365.99      8.26 o 
  -8   1   3     1891.85     1921.08     14.66 o 
  -7   1   3        8.88       10.95      6.17 o 
  -6   1   3       36.77       31.74      4.27 o 
  -5   1   3     5224.79     4992.05     19.23 o 
  -4   1   3      874.00      873.40      8.12 o 
  -3   1   3    10072.24     9578.62     35.25 o 
  -2   1   3    16906.13    15960.83     45.22 o 
  -1   1   3     4314.25     4106.00     24.85 o 
   0   1   3       90.20       95.89      6.94 o 
   1   1   3      336.15      319.26      7.57 o 
   2   1   3       18.28       21.34      6.29 o 
   3   1   3      672.61      644.53      9.41 o 
   4   1   3      855.68      856.41     10.52 o 
   5   1   3     2542.42     2457.46     16.15 o 
   6   1   3       16.78       18.84      5.19 o 
   7   1   3      627.37      601.59      9.16 o 
   8   1   3       63.16       62.23      6.07 o 
   9   1   3      201.60      226.04      7.75 o 
  10   1   3      312.95      306.28     12.60 o 
  11   1   3       18.05       31.31     14.14 o 
  12   1   3       57.05       47.78     19.75 o 
  13   1   3      104.03       99.63     24.47 o 
  14   1   3      403.66      383.27     29.67 o 
  15   1   3        9.70        9.37     31.73 o 
  16   1   3       11.30        9.59     33.67 o 
  17   1   3      225.88      218.72     39.72 o 
  18   1   3       10.53       14.49     34.76 o 
  19   1   3        3.05       24.79     39.45 o 
  20   1   3        1.85        0.00     40.17 o 
  21   1   3       96.27       65.43     43.64 o 
 -23   2   3      188.65      223.01     56.00 o 
 -22   2   3        1.17        0.21     34.10 o 
 -21   2   3       44.60       37.87     29.72 o 
 -20   2   3       12.95       20.10     22.25 o 
 -19   2   3       10.88       11.73     22.28 o 
 -18   2   3      177.39      170.88     23.95 o 
 -17   2   3      928.67      880.86     31.63 o 
 -16   2   3     1848.41     1763.03     38.77 o 
 -15   2   3      160.91      166.09     22.21 o 
 -14   2   3       43.55       39.26     19.07 o 
 -13   2   3      656.37      662.92     20.63 o 
 -12   2   3      180.73      159.01     11.76 o 
 -11   2   3       94.46       94.80     10.40 o 
 -10   2   3      162.14      143.20     10.28 o 
  -9   2   3      757.55      759.08      9.33 o 
  -8   2   3      450.61      458.62      8.00 o 
  -7   2   3      163.41      152.61      6.34 o 
  -6   2   3       81.47       69.30      6.57 o 
  -5   2   3      183.02      183.11      7.98 o 
  -4   2   3       16.39       21.06      6.77 o 
  -3   2   3       33.81       31.68      6.63 o 
  -2   2   3     3166.97     3087.74     17.83 o 
  -1   2   3      796.07      806.81     10.31 o 
   0   2   3     4867.41     4694.69     21.97 o 
   1   2   3      157.14      169.82      6.46 o 
   2   2   3        0.00        2.87      5.47 o 
   3   2   3      539.42      541.44      9.79 o 
   4   2   3     2904.39     2936.64     18.67 o 
   5   2   3     2977.16     3174.76     19.84 o 
   6   2   3      756.92      767.28     11.62 o 
   7   2   3        0.57        5.33      6.84 o 
   8   2   3      202.94      198.68      8.71 o 
   9   2   3       38.57       46.64     10.54 o 
  10   2   3       40.22       41.23     10.97 o 
  11   2   3       11.26       14.90     12.45 o 
  12   2   3      955.63      954.90     26.28 o 
  13   2   3       71.23       91.28     22.41 o 
  14   2   3      115.04      127.77     23.51 o 
  15   2   3       37.09       44.91     22.83 o 
  16   2   3       41.79       44.71     23.28 o 
  17   2   3      105.67      112.82     24.26 o 
  18   2   3        1.18        0.00     37.81 o 
  19   2   3        2.81        0.00     37.16 o 
  20   2   3      667.72      733.32     53.32 o 
 -22   3   3       18.37       74.52     40.18 o 
 -21   3   3        3.15        0.00     33.89 o 
 -20   3   3       67.89       69.68     35.38 o 
 -19   3   3       85.54       81.04     36.02 o 
 -18   3   3       46.57       57.02     32.55 o 
 -17   3   3      123.45       82.21     33.97 o 
 -16   3   3      276.57      221.81     35.49 o 
 -15   3   3      155.37      164.08     33.02 o 
 -14   3   3      184.72      187.88     24.51 o 
 -13   3   3     1696.89     1664.64     30.77 o 
 -12   3   3     1760.39     1733.49     30.65 o 
 -11   3   3     1997.65     2033.68     31.87 o 
 -10   3   3       19.87       27.98     14.46 o 
  -9   3   3      258.61      247.05     10.21 o 
  -8   3   3        0.96        5.47      8.25 o 
  -7   3   3      665.50      700.28     13.73 o 
  -6   3   3      505.21      548.88     12.12 o 
  -5   3   3      421.70      429.56     11.31 o 
  -4   3   3      476.53      460.22     11.38 o 
  -3   3   3     1088.17     1134.88     15.10 o 
  -2   3   3        8.69        8.76      7.51 o 
  -1   3   3      411.55      436.46     10.47 o 
   0   3   3      706.74      732.65     13.03 o 
   1   3   3     2881.60     3039.14     23.78 o 
   2   3   3      394.43      433.22     11.21 o 
   3   3   3     5455.47     5657.49     29.85 o 
   4   3   3      722.89      798.11     13.69 o 
   5   3   3     1031.75     1029.89     15.40 o 
   6   3   3      121.68      125.42      9.89 o 
   7   3   3      414.79      474.08     12.72 o 
   8   3   3      419.20      411.63     12.66 o 
   9   3   3     1268.85     1278.72     23.70 o 
  10   3   3      280.59      274.43     16.65 o 
  11   3   3      104.11       99.76     15.67 o 
  12   3   3     1655.87     1589.93     27.28 o 
  13   3   3      233.19      229.88     24.66 o 
  14   3   3     2133.40     2086.29     44.51 o 
  15   3   3       34.35       35.65     22.79 o 
  16   3   3      183.31      235.68     27.31 o 
  17   3   3      352.09      386.11     35.42 o 
  18   3   3       28.51       33.74     29.28 o 
  19   3   3      335.71      346.59     37.46 o 
 -20   4   3      256.47      285.90     44.05 o 
 -19   4   3      310.49      317.00     43.39 o 
 -18   4   3       24.46        0.00     36.19 o 
 -17   4   3       52.29       38.06     33.57 o 
 -16   4   3        7.44        3.87     34.41 o 
 -15   4   3       26.98       17.78     32.15 o 
 -14   4   3      358.16      353.58     22.23 o 
 -13   4   3       81.14       76.92     19.29 o 
 -12   4   3        8.91       13.15     17.45 o 
 -11   4   3       17.93        4.86     18.31 o 
 -10   4   3        5.91        1.60     17.60 o 
  -9   4   3       68.56       60.29     12.89 o 
  -8   4   3       47.11       60.08     11.56 o 
  -7   4   3        4.07       12.17     11.12 o 
  -6   4   3     2021.95     2033.11     23.96 o 
  -5   4   3      605.73      586.24     15.86 o 
  -4   4   3        1.98        4.45     11.11 o 
  -3   4   3      124.05      117.96     11.94 o 
  -2   4   3       67.52       68.81     11.05 o 
  -1   4   3      282.27      271.17     12.45 o 
   0   4   3      668.01      735.99     15.78 o 
   1   4   3      138.38      162.09     10.74 o 
   2   4   3       70.86       67.19     10.52 o 
   3   4   3      156.16      173.19     11.46 o 
   4   4   3      542.93      543.78     17.08 o 
   5   4   3      651.80      716.24     18.79 o 
   6   4   3      110.39       97.36     13.37 o 
   7   4   3      132.65      130.16     13.72 o 
   8   4   3      118.82      122.39     17.66 o 
   9   4   3      652.02      671.59     23.47 o 
  10   4   3      178.56      152.10     18.28 o 
  11   4   3      163.40      141.25     18.21 o 
  12   4   3       14.39       14.77     16.77 o 
  13   4   3       12.71       22.14     16.79 o 
  14   4   3       35.63       20.61     29.01 o 
  15   4   3        1.73        0.00     28.87 o 
  16   4   3      148.84      183.09     33.74 o 
  17   4   3       14.45       45.31     32.47 o 
  18   4   3        0.08       16.51     31.72 o 
 -18   5   3       11.81        0.00     39.18 o 
 -17   5   3       10.57       19.53     38.82 o 
 -16   5   3        0.01        0.00     36.27 o 
 -15   5   3        7.59        2.37     20.59 o 
 -14   5   3       54.13       54.52     21.61 o 
 -13   5   3        5.02       10.51     19.44 o 
 -12   5   3      124.34      125.98     19.29 o 
 -11   5   3      632.47      593.14     25.03 o 
 -10   5   3       37.41       40.23     18.08 o 
  -9   5   3     1380.54     1334.06     30.91 o 
  -8   5   3     1093.18     1087.63     22.15 o 
  -7   5   3       46.03       52.88     13.64 o 
  -6   5   3       17.82       13.74     13.42 o 
  -5   5   3     1246.98     1238.83     22.99 o 
  -4   5   3      680.02      681.44     19.27 o 
  -3   5   3      454.67      458.23     16.74 o 
  -2   5   3      512.29      527.88     17.35 o 
  -1   5   3      537.15      530.87     16.61 o 
   0   5   3      150.40      159.11     13.39 o 
   1   5   3      215.80      192.24     14.18 o 
   2   5   3       42.95       46.42     14.32 o 
   3   5   3       13.73       11.49     13.53 o 
   4   5   3      284.90      274.48     16.16 o 
   5   5   3      234.35      232.85     16.05 o 
   6   5   3      218.03      203.87     15.56 o 
   7   5   3       39.36       26.66     15.97 o 
   8   5   3       23.17       29.76     20.14 o 
   9   5   3      114.32      131.93     22.01 o 
  10   5   3      224.19      178.01     22.85 o 
  11   5   3      213.21      271.73     23.77 o 
  12   5   3       21.95        9.59     21.43 o 
  13   5   3      212.37      231.38     24.70 o 
  14   5   3       23.26       23.73     30.36 o 
  15   5   3      225.38      245.43     44.96 o 
 -15   6   3        8.70        0.00     21.37 o 
 -14   6   3       22.64       25.78     22.83 o 
 -13   6   3       41.90       59.60     24.68 o 
 -12   6   3        3.44        8.96     21.25 o 
 -11   6   3       99.37       89.66     20.74 o 
 -10   6   3       30.79       37.23     19.99 o 
  -9   6   3      168.57      180.18     22.42 o 
  -8   6   3      417.14      366.82     23.78 o 
  -7   6   3      324.39      301.04     17.50 o 
  -6   6   3       17.51       17.27     13.79 o 
  -5   6   3      242.50      237.46     16.17 o 
  -4   6   3      747.60      756.08     20.89 o 
  -3   6   3      167.11      156.98     15.68 o 
  -2   6   3     3786.62     3654.34     35.46 o 
  -1   6   3        1.89        6.44     14.02 o 
   0   6   3      299.37      279.97     17.03 o 
   1   6   3      343.70      326.17     17.46 o 
   2   6   3      389.81      387.97     19.03 o 
   3   6   3       35.80       45.29     15.52 o 
   4   6   3      549.19      534.71     20.27 o 
   5   6   3        0.00        3.19     14.63 o 
   6   6   3       87.09       90.77     15.77 o 
   7   6   3       37.88       45.41     21.70 o 
   8   6   3      131.82      106.98     22.12 o 
   9   6   3       23.22       54.27     22.91 o 
  10   6   3      133.51      154.96     21.59 o 
  11   6   3      138.91      181.59     24.15 o 
  12   6   3      110.07       96.11     23.40 o 
 -10   7   3       18.19       24.27     21.54 o 
  -9   7   3      134.30      122.37     22.05 o 
  -8   7   3      120.93      112.99     22.20 o 
  -7   7   3        0.12        0.00     17.63 o 
  -6   7   3        1.45        7.39     14.19 o 
  -5   7   3       15.83       28.25     15.65 o 
  -4   7   3       10.04       21.56     15.05 o 
  -3   7   3        1.20        7.30     16.27 o 
  -2   7   3        4.29       13.14     15.38 o 
  -1   7   3       22.08       30.98     16.56 o 
   0   7   3       21.21       13.42     16.56 o 
   1   7   3        5.79       17.42     16.73 o 
   2   7   3       20.13       17.42     16.98 o 
   3   7   3       23.92       55.37     17.19 o 
   4   7   3      151.06      154.70     18.08 o 
   5   7   3       15.81       28.87     17.27 o 
   6   7   3        2.96        0.00     20.89 o 
   7   7   3        9.45        5.75     22.36 o 
 -24   0   4      116.84       99.68     57.03 o 
 -22   0   4        1.66       20.02     49.38 o 
 -20   0   4       12.05        0.39     29.73 o 
 -18   0   4        0.79        0.00     28.14 o 
 -16   0   4       65.75       44.87     20.43 o 
 -14   0   4        8.92       20.64     17.70 o 
 -12   0   4      221.16      234.00     18.15 o 
 -10   0   4      815.48      821.89     18.86 o 
  -8   0   4    13329.31    12921.93    116.77 o 
  -6   0   4    45493.90    44339.77    206.36 o 
  -4   0   4    56206.75    52677.20    173.81 o 
  -2   0   4     1695.17     1638.54     15.95 o 
   0   0   4     5627.28     5144.78     44.70 o 
   2   0   4     2204.55     2209.64     22.50 o 
   4   0   4      161.33      170.23      9.62 o 
   6   0   4     1292.45     1304.34     14.90 o 
   8   0   4      703.40      770.94     15.58 o 
  10   0   4        7.47        7.38     13.99 o 
  12   0   4      811.18      781.81     59.21 o 
  14   0   4      343.12      290.11     54.78 o 
  16   0   4     1694.62     1564.77     85.84 o 
  18   0   4        1.57        0.00     55.87 o 
  20   0   4      504.93      545.51     75.17 o 
 -24   1   4        4.57       20.07     42.53 o 
 -23   1   4       56.48       57.70     28.89 o 
 -22   1   4      116.79      170.60     30.95 o 
 -21   1   4        0.67        0.00     27.11 o 
 -20   1   4       83.29      124.13     29.66 o 
 -19   1   4      665.70      681.63     29.99 o 
 -18   1   4      423.00      426.40     22.90 o 
 -17   1   4        9.60       12.54     15.79 o 
 -16   1   4      490.76      484.04     20.31 o 
 -15   1   4       88.74       83.10     15.30 o 
 -14   1   4       35.27       30.38     14.20 o 
 -13   1   4       73.06       66.20     11.29 o 
 -12   1   4     2149.09     2108.89     15.80 o 
 -11   1   4      212.89      229.84      7.61 o 
 -10   1   4     1847.02     1833.82     14.50 o 
  -9   1   4     3357.48     3572.14     18.88 o 
  -8   1   4      295.32      312.60      6.63 o 
  -7   1   4        0.81        0.00      4.20 o 
  -6   1   4     2353.80     2319.12     12.38 o 
  -5   1   4     1294.47     1247.20     10.10 o 
  -4   1   4      641.07      607.66      8.07 o 
  -3   1   4      328.34      313.82      7.55 o 
  -2   1   4    14007.59    13536.97     39.53 o 
  -1   1   4     1365.10     1208.02     25.93 o 
   0   1   4      317.80      293.35      7.25 o 
   1   1   4      159.90      156.95      7.99 o 
   2   1   4     3798.80     3654.59     19.86 o 
   3   1   4      114.53      101.70      7.13 o 
   4   1   4        0.05        0.49      5.76 o 
   5   1   4        0.76        6.09      6.32 o 
   6   1   4       28.39       30.51      6.62 o 
   7   1   4      262.59      272.46      7.66 o 
   8   1   4      123.18      122.60      7.80 o 
   9   1   4      854.77      855.40     13.01 o 
  10   1   4      266.25      273.82     13.15 o 
  11   1   4       75.67       77.45     15.35 o 
  12   1   4      556.22      583.00     29.51 o 
  13   1   4       19.91       16.61     22.18 o 
  14   1   4       94.52       88.33     33.02 o 
  15   1   4        6.57       15.63     34.96 o 
  16   1   4       77.04      103.49     35.01 o 
  17   1   4      546.70      563.77     46.92 o 
  18   1   4      112.74      110.45     37.83 o 
  19   1   4        0.24        4.09     41.99 o 
  20   1   4        0.10        0.68     42.28 o 
 -23   2   4       20.29       26.75     47.99 o 
 -22   2   4       16.68       23.21     33.56 o 
 -21   2   4       55.56       26.74     33.03 o 
 -20   2   4        0.53        8.29     31.57 o 
 -19   2   4       14.57        8.75     24.16 o 
 -18   2   4      642.86      671.42     33.72 o 
 -17   2   4      107.64       95.85     24.41 o 
 -16   2   4       16.10       21.67     19.81 o 
 -15   2   4     3009.81     3001.62     44.84 o 
 -14   2   4      409.30      406.68     22.61 o 
 -13   2   4      365.63      341.85     13.46 o 
 -12   2   4       23.32       28.89     10.40 o 
 -11   2   4      352.39      377.62     12.89 o 
 -10   2   4       32.82       33.51      5.58 o 
  -9   2   4     1006.19     1019.77     10.75 o 
  -8   2   4      585.46      598.40      8.65 o 
  -7   2   4      598.34      587.17      8.53 o 
  -6   2   4       21.94       30.14      6.13 o 
  -5   2   4      149.19      139.42      7.03 o 
  -4   2   4      212.77      211.48      7.55 o 
  -3   2   4        0.08        1.57      6.31 o 
  -2   2   4     1357.80     1382.98     12.93 o 
  -1   2   4     1354.30     1362.34     12.84 o 
   0   2   4     1389.19     1366.43     11.85 o 
   1   2   4    11224.04    11224.56     30.17 o 
   2   2   4      290.92      285.88      7.77 o 
   3   2   4     4314.68     4330.18     22.71 o 
   4   2   4        0.04        2.12      7.01 o 
   5   2   4     2751.79     2845.61     19.84 o 
   6   2   4       48.05       49.59      7.44 o 
   7   2   4      784.73      800.91     12.60 o 
   8   2   4      218.47      233.96      9.42 o 
   9   2   4      422.80      406.54     14.35 o 
  10   2   4       30.23       27.86     11.40 o 
  11   2   4     1354.42     1344.11     23.74 o 
  12   2   4      572.12      531.36     27.34 o 
  13   2   4       60.85       66.44     21.99 o 
  14   2   4       67.57       50.29     22.48 o 
  15   2   4       11.63       28.71     22.30 o 
  16   2   4      304.90      321.12     34.49 o 
  17   2   4      296.01      309.10     40.60 o 
  18   2   4       26.56       49.34     39.08 o 
  19   2   4      308.28      269.78     46.61 o 
  20   2   4       39.58       42.87     38.11 o 
 -22   3   4       21.55       45.15     36.63 o 
 -21   3   4        5.44       12.31     34.97 o 
 -20   3   4       78.45       78.21     35.27 o 
 -19   3   4       34.70       52.02     34.40 o 
 -18   3   4       82.87       94.00     33.94 o 
 -17   3   4        0.72        0.00     29.60 o 
 -16   3   4      478.39      478.77     39.86 o 
 -15   3   4        3.62        7.84     29.80 o 
 -14   3   4      870.59      824.27     33.08 o 
 -13   3   4       18.13       17.86     14.60 o 
 -12   3   4        0.10        0.00     14.14 o 
 -11   3   4      154.27      140.85     15.23 o 
 -10   3   4       46.63       44.71     13.35 o 
  -9   3   4      148.50      155.07      9.65 o 
  -8   3   4       14.21        8.06      7.78 o 
  -7   3   4       95.79       98.19      8.77 o 
  -6   3   4      623.09      635.65     12.06 o 
  -5   3   4       82.11       73.23      8.24 o 
  -4   3   4       11.96       11.53      7.60 o 
  -3   3   4      349.87      354.52     10.12 o 
  -2   3   4      149.75      146.08      8.67 o 
  -1   3   4      552.04      529.60     11.69 o 
   0   3   4      848.42      905.90     13.85 o 
   1   3   4     5185.81     5386.17     25.75 o 
   2   3   4     3229.12     3483.87     19.97 o 
   3   3   4     9618.24     9851.91     35.31 o 
   4   3   4      179.94      182.92      9.76 o 
   5   3   4       49.63       59.35      8.88 o 
   6   3   4        2.56        5.13      8.81 o 
   7   3   4      546.03      522.50     12.99 o 
   8   3   4      288.39      289.04     11.84 o 
   9   3   4     2644.87     2665.37     29.56 o 
  10   3   4     1459.81     1448.11     23.80 o 
  11   3   4        0.34        6.64     14.83 o 
  12   3   4       17.10       11.41     14.28 o 
  13   3   4      183.34      214.35     24.80 o 
  14   3   4      777.09      727.69     32.15 o 
  15   3   4       36.02       54.88     24.19 o 
  16   3   4      295.92      298.11     27.56 o 
  17   3   4        0.23       16.78     25.39 o 
  18   3   4      273.88      435.54     48.43 o 
 -21   4   4        1.99       13.43     36.40 o 
 -20   4   4      367.56      420.19     48.92 o 
 -19   4   4       31.25       47.03     37.00 o 
 -18   4   4      205.35      210.62     40.98 o 
 -17   4   4      119.70       86.28     35.49 o 
 -16   4   4      468.20      456.30     42.59 o 
 -15   4   4     2306.53     2254.50     52.74 o 
 -14   4   4       48.91       40.91     18.44 o 
 -13   4   4      519.92      502.08     24.03 o 
 -12   4   4       10.39        1.22     17.44 o 
 -11   4   4      266.88      227.61     20.51 o 
 -10   4   4       25.15       20.13     15.54 o 
  -9   4   4      296.86      317.36     13.85 o 
  -8   4   4       47.39       53.04     11.55 o 
  -7   4   4      887.16      915.36     17.93 o 
  -6   4   4       26.64       23.73     10.59 o 
  -5   4   4      890.22      933.97     17.23 o 
  -4   4   4      923.34      890.06     16.90 o 
  -3   4   4      134.28      138.70     11.38 o 
  -2   4   4       82.91       83.42     11.23 o 
  -1   4   4       22.32       28.70     10.46 o 
   0   4   4       36.00       27.75     11.14 o 
   1   4   4      199.31      199.85     11.75 o 
   2   4   4        5.68        8.88     10.90 o 
   3   4   4      392.42      422.54     14.44 o 
   4   4   4        1.88        1.17     11.74 o 
   5   4   4        8.70       10.25     11.70 o 
   6   4   4        1.03        0.24     11.68 o 
   7   4   4      566.50      582.13     16.92 o 
   8   4   4       14.52       22.50     16.77 o 
   9   4   4      523.93      471.47     22.45 o 
  10   4   4      331.80      318.36     20.60 o 
  11   4   4        0.51        7.73     16.93 o 
  12   4   4      413.19      442.99     22.87 o 
  13   4   4      109.89      107.99     21.16 o 
  14   4   4      146.15      172.88     31.36 o 
  15   4   4       67.28       76.52     30.23 o 
  16   4   4      168.65      195.27     32.81 o 
  17   4   4        2.10        4.82     32.42 o 
 -19   5   4      103.68      113.14     45.24 o 
 -18   5   4        2.20       13.77     39.19 o 
 -17   5   4       85.02       43.67     37.20 o 
 -16   5   4      212.76      216.83     41.94 o 
 -15   5   4       27.50       31.11     17.92 o 
 -14   5   4      261.91      251.75     21.99 o 
 -13   5   4        4.06        2.58     19.81 o 
 -12   5   4       23.60       17.55     17.55 o 
 -11   5   4       13.56       20.46     17.26 o 
 -10   5   4      186.04      186.69     19.19 o 
  -9   5   4     1132.76     1149.32     27.26 o 
  -8   5   4     1420.28     1434.58     23.07 o 
  -7   5   4      856.00      872.74     19.60 o 
  -6   5   4      350.96      330.65     15.74 o 
  -5   5   4       12.55       16.39     13.18 o 
  -4   5   4     1030.37     1008.14     20.56 o 
  -3   5   4      741.20      721.29     18.62 o 
  -2   5   4      952.37      887.18     19.88 o 
  -1   5   4      243.03      213.22     14.96 o 
   0   5   4        3.43        2.94     14.07 o 
   1   5   4      261.71      277.53     16.22 o 
   2   5   4      163.48      164.88     15.54 o 
   3   5   4      226.87      255.65     16.39 o 
   4   5   4        0.84        3.35     13.82 o 
   5   5   4       60.74       44.92     13.80 o 
   6   5   4      211.52      223.26     15.73 o 
   7   5   4      152.73      133.34     18.49 o 
   8   5   4        3.64       10.49     19.16 o 
   9   5   4        6.77        9.21     21.59 o 
  10   5   4       27.24       17.67     19.65 o 
  11   5   4      226.00      249.04     24.29 o 
  12   5   4        2.55        7.07     21.57 o 
  13   5   4        8.34       25.61     21.03 o 
  14   5   4      340.67      281.78     44.75 o 
  15   5   4        5.84       29.41     40.66 o 
 -15   6   4       98.60      104.58     23.21 o 
 -14   6   4        2.76        7.77     20.31 o 
 -13   6   4      211.97      194.34     22.27 o 
 -12   6   4      502.29      503.88     27.37 o 
 -11   6   4      864.40      896.11     31.26 o 
 -10   6   4       54.64       73.00     18.67 o 
  -9   6   4       44.05       51.46     18.64 o 
  -8   6   4      220.04      221.89     17.51 o 
  -7   6   4      373.35      345.99     17.75 o 
  -6   6   4      964.21      967.46     22.22 o 
  -5   6   4      193.76      186.49     15.38 o 
  -4   6   4      889.52      900.11     21.94 o 
  -3   6   4      189.88      187.48     15.51 o 
  -2   6   4      612.45      595.67     19.75 o 
  -1   6   4      291.84      281.05     17.12 o 
   0   6   4       54.96       50.68     15.60 o 
   1   6   4       73.37       68.78     15.96 o 
   2   6   4       83.34       66.74     15.39 o 
   3   6   4      394.83      351.02     19.23 o 
   4   6   4        0.08        9.87     14.66 o 
   5   6   4        0.39        5.97     15.33 o 
   6   6   4      372.30      344.33     22.80 o 
   7   6   4       93.02       79.11     22.22 o 
   8   6   4      194.14      237.35     24.34 o 
   9   6   4       61.44       45.31     21.56 o 
  10   6   4       16.60       14.73     21.87 o 
  11   6   4       41.87       35.68     24.19 o 
  12   6   4       75.42       84.94     25.50 o 
 -10   7   4       44.15       17.65     22.91 o 
  -9   7   4       14.14        9.29     23.10 o 
  -8   7   4        5.48        0.00     21.46 o 
  -7   7   4        7.16       11.68     17.31 o 
  -6   7   4      190.36      196.44     17.09 o 
  -5   7   4       21.58       25.86     14.71 o 
  -4   7   4       18.58       16.62     15.91 o 
  -3   7   4        0.28        7.96     16.41 o 
  -2   7   4       58.66       52.28     17.11 o 
  -1   7   4        6.18       13.75     16.65 o 
   0   7   4       98.89       93.40     17.57 o 
   1   7   4      314.84      401.58     22.07 o 
   2   7   4       75.39       80.39     17.87 o 
   3   7   4       49.03       51.42     17.12 o 
   4   7   4       17.40       20.22     16.57 o 
   5   7   4       47.46       41.47     17.27 o 
   6   7   4       11.44        0.00     22.85 o 
 -23   0   5       82.17       57.88     55.57 o 
 -21   0   5      111.50       97.65     32.36 o 
 -19   0   5       29.71       34.79     29.51 o 
 -17   0   5      101.23      110.98     22.19 o 
 -15   0   5      115.04      112.28     20.90 o 
 -13   0   5     1260.42     1258.10     30.56 o 
 -11   0   5    30597.69    30353.81    224.42 o 
  -9   0   5       35.45       22.91      4.91 o 
  -7   0   5     1841.85     1657.09     13.80 o 
  -5   0   5     1508.31     1456.94     15.51 o 
  -3   0   5    48125.14    45894.00    224.27 o 
  -1   0   5    26903.82    24738.70     59.97 o 
   1   0   5     3772.53     3385.34     28.44 o 
   3   0   5        0.00        1.86      8.55 o 
   5   0   5     1681.34     1713.16     17.18 o 
   7   0   5     1308.66     1423.07     17.19 o 
   9   0   5      521.88      540.56     15.54 o 
  11   0   5      918.58      961.75     63.28 o 
  13   0   5       81.39       76.99     46.23 o 
  15   0   5      107.27      142.51     50.11 o 
  17   0   5       93.75      116.06     58.18 o 
  19   0   5        1.52        0.00     53.39 o 
 -24   1   5        0.02        0.00     31.87 o 
 -23   1   5        1.07       13.94     32.63 o 
 -22   1   5       42.12       22.84     33.13 o 
 -21   1   5       14.64       21.23     32.57 o 
 -20   1   5      765.17      660.93     34.08 o 
 -19   1   5      176.43      177.95     19.81 o 
 -18   1   5      234.82      200.49     18.20 o 
 -17   1   5      312.66      310.82     20.41 o 
 -16   1   5      166.40      182.08     18.37 o 
 -15   1   5        0.69        7.40     15.49 o 
 -14   1   5      377.00      395.83     15.85 o 
 -13   1   5     1093.21     1123.47     20.48 o 
 -12   1   5     2744.65     2946.04     20.40 o 
 -11   1   5     1702.95     1729.46     15.86 o 
 -10   1   5     4345.92     4265.24     22.94 o 
  -9   1   5      657.94      614.70      7.18 o 
  -8   1   5     6899.06     6701.96     20.62 o 
  -7   1   5      309.10      289.77      6.40 o 
  -6   1   5     2495.51     2449.33     13.69 o 
  -5   1   5     3396.04     3255.95     21.00 o 
  -4   1   5     1822.04     1753.38     13.13 o 
  -3   1   5     2488.68     2375.06     15.34 o 
  -2   1   5     6459.19     6327.50     24.97 o 
  -1   1   5      433.53      393.03      8.40 o 
   0   1   5     2304.39     2281.98     15.01 o 
   1   1   5     4664.62     4534.11     20.76 o 
   2   1   5      631.16      627.05      9.79 o 
   3   1   5      669.86      632.13      9.66 o 
   4   1   5        0.87        3.34      6.22 o 
   5   1   5      273.74      272.55      8.94 o 
   6   1   5      509.11      537.83     10.87 o 
   7   1   5     1169.55     1172.57     14.56 o 
   8   1   5      193.80      209.16      9.22 o 
   9   1   5       85.01       81.92      8.72 o 
  10   1   5      114.63      120.80     12.45 o 
  11   1   5       70.53       63.73     22.53 o 
  12   1   5        7.69       16.93     22.12 o 
  13   1   5      427.11      382.52     38.88 o 
  14   1   5      390.06      306.80     38.12 o 
  15   1   5       37.68       31.35     34.26 o 
  16   1   5      371.86      344.24     43.30 o 
  17   1   5        5.38       21.19     35.46 o 
  18   1   5       16.91       38.49     41.36 o 
  19   1   5      230.63      259.27     43.71 o 
 -24   2   5        0.33        0.00     48.41 o 
 -23   2   5        0.47       26.58     32.57 o 
 -22   2   5       11.23        9.66     31.61 o 
 -21   2   5       20.20        3.92     30.89 o 
 -20   2   5      463.97      474.73     40.79 o 
 -19   2   5        3.14        0.00     29.39 o 
 -18   2   5      443.25      424.28     30.86 o 
 -17   2   5      426.63      417.14     25.15 o 
 -16   2   5      999.42      921.98     29.92 o 
 -15   2   5      699.75      697.02     26.40 o 
 -14   2   5      555.50      594.20     24.63 o 
 -13   2   5        0.08        0.00      9.16 o 
 -12   2   5        8.11       14.91      8.97 o 
 -11   2   5        0.42        3.68      7.45 o 
 -10   2   5      476.04      497.04      8.35 o 
  -9   2   5      225.47      226.63      6.83 o 
  -8   2   5      112.06      130.01      6.75 o 
  -7   2   5       19.45       16.61      6.57 o 
  -6   2   5      105.27      103.72      6.84 o 
  -5   2   5        2.17        2.64      6.07 o 
  -4   2   5      367.87      352.36      8.54 o 
  -3   2   5     1337.46     1357.30     13.02 o 
  -2   2   5      208.77      227.44      7.63 o 
  -1   2   5       73.92       75.16      6.06 o 
   0   2   5     8331.58     8656.40     26.93 o 
   1   2   5      780.25      804.46     10.78 o 
   2   2   5     2828.10     2842.71     17.96 o 
   3   2   5      444.74      471.20      9.36 o 
   4   2   5       12.64       12.47      7.86 o 
   5   2   5      486.84      541.62     11.82 o 
   6   2   5        4.43       10.78      8.01 o 
   7   2   5       20.47       19.95      8.38 o 
   8   2   5      209.96      210.68     10.46 o 
   9   2   5      217.23      227.65     14.87 o 
  10   2   5     4268.74     4239.64     39.71 o 
  11   2   5      311.54      327.48     16.60 o 
  12   2   5     5220.02     5060.76     60.63 o 
  13   2   5      162.02      176.07     23.61 o 
  14   2   5      815.24      743.09     32.08 o 
  15   2   5      468.02      435.86     34.39 o 
  16   2   5       26.20       22.25     37.78 o 
  17   2   5        0.21       26.80     37.65 o 
  18   2   5        2.68       16.56     40.44 o 
  19   2   5      226.37      212.46     42.51 o 
 -23   3   5      201.99      203.05     42.25 o 
 -22   3   5      303.68      321.66     42.97 o 
 -21   3   5      153.84      163.64     38.72 o 
 -20   3   5        7.94       23.78     34.58 o 
 -19   3   5        6.23       27.63     32.19 o 
 -18   3   5      325.97      314.27     38.37 o 
 -17   3   5     1286.25     1220.07     53.28 o 
 -16   3   5      160.30      176.50     34.78 o 
 -15   3   5       36.28       37.59     24.64 o 
 -14   3   5      136.65      123.44     14.10 o 
 -13   3   5       59.19       59.49     13.50 o 
 -12   3   5      389.61      387.14     16.37 o 
 -11   3   5      143.91      138.04     13.96 o 
 -10   3   5      240.18      242.86     14.23 o 
  -9   3   5       15.58       16.98      7.82 o 
  -8   3   5       93.19       84.55      7.99 o 
  -7   3   5       16.22        8.01      7.69 o 
  -6   3   5      110.30      108.84      8.59 o 
  -5   3   5        7.83        9.16      7.77 o 
  -4   3   5      371.24      378.93     11.12 o 
  -3   3   5      114.55      121.77      8.94 o 
  -2   3   5     2027.86     2157.90     19.55 o 
  -1   3   5      156.97      161.00      7.43 o 
   0   3   5      457.37      470.43      9.86 o 
   1   3   5    13922.07    14587.22     40.77 o 
   2   3   5       37.91       50.88      7.17 o 
   3   3   5       10.22       11.26      8.48 o 
   4   3   5       10.68        8.89      8.81 o 
   5   3   5     1028.01     1081.07     16.00 o 
   6   3   5       77.47       95.61     10.25 o 
   7   3   5      508.17      486.39     13.28 o 
   8   3   5     1784.58     1788.40     23.40 o 
   9   3   5      297.48      284.26     15.88 o 
  10   3   5      433.79      405.50     19.08 o 
  11   3   5      284.38      287.14     17.82 o 
  12   3   5      162.14      153.26     16.96 o 
  13   3   5        2.60        2.64     22.24 o 
  14   3   5      486.05      468.65     29.05 o 
  15   3   5      131.49      102.78     24.11 o 
  16   3   5       35.59       36.61     25.70 o 
  17   3   5        7.80        0.00     30.82 o 
  18   3   5       10.16       19.06     32.27 o 
 -21   4   5        8.78       17.67     36.38 o 
 -20   4   5      335.86      374.40     45.66 o 
 -19   4   5      422.69      443.40     66.82 o 
 -18   4   5      107.49       93.09     37.08 o 
 -17   4   5       29.50       35.92     34.07 o 
 -16   4   5       83.99      103.47     35.01 o 
 -15   4   5      382.37      370.62     25.31 o 
 -14   4   5      592.41      623.26     22.64 o 
 -13   4   5        7.11        2.71     15.84 o 
 -12   4   5      147.19      141.58     17.55 o 
 -11   4   5      977.63      925.87     22.82 o 
 -10   4   5      246.55      266.98     16.03 o 
  -9   4   5       45.17       56.62     10.91 o 
  -8   4   5        0.02        7.50     10.48 o 
  -7   4   5       62.31       73.47     10.79 o 
  -6   4   5       24.10       26.55     10.41 o 
  -5   4   5      203.06      214.27     11.90 o 
  -4   4   5     1300.75     1271.27     18.15 o 
  -3   4   5      687.36      669.18     15.54 o 
  -2   4   5      225.96      273.66     12.53 o 
  -1   4   5      239.40      247.56     12.40 o 
   0   4   5       53.26       48.48     11.68 o 
   1   4   5       60.65       77.84     11.70 o 
   2   4   5      580.50      576.31     15.77 o 
   3   4   5       52.06       53.83     12.50 o 
   4   4   5       11.97       14.17     12.03 o 
   5   4   5      151.48      161.15     13.54 o 
   6   4   5        4.44        9.16     12.13 o 
   7   4   5        2.23       12.52     12.06 o 
   8   4   5      259.52      254.52     19.99 o 
   9   4   5        3.24        9.74     16.76 o 
  10   4   5      498.07      432.87     22.11 o 
  11   4   5       89.19       79.17     17.98 o 
  12   4   5        7.98        9.43     18.24 o 
  13   4   5       49.05       57.07     23.73 o 
  14   4   5      469.05      451.17     36.76 o 
  15   4   5        2.26        4.31     29.53 o 
  16   4   5       19.62       20.33     27.82 o 
 -19   5   5       35.77       53.92     38.80 o 
 -18   5   5       71.64       63.02     41.41 o 
 -17   5   5        4.29       14.41     37.56 o 
 -16   5   5       75.90       70.04     36.45 o 
 -15   5   5      455.01      481.18     23.90 o 
 -14   5   5       34.40       31.16     18.15 o 
 -13   5   5        2.42        2.47     17.93 o 
 -12   5   5       78.84       86.06     18.70 o 
 -11   5   5        8.31       14.84     16.91 o 
 -10   5   5      185.60      203.27     18.56 o 
  -9   5   5      612.06      588.50     22.12 o 
  -8   5   5      325.58      334.93     15.46 o 
  -7   5   5      315.01      305.71     15.55 o 
  -6   5   5     2966.22     2914.23     30.37 o 
  -5   5   5      808.02      809.78     19.42 o 
  -4   5   5      517.04      509.97     17.02 o 
  -3   5   5      248.55      240.37     15.07 o 
  -2   5   5     3806.45     3709.91     35.39 o 
  -1   5   5      404.75      405.07     18.47 o 
   0   5   5      102.92       95.60     14.48 o 
   1   5   5       31.32       35.17     14.06 o 
   2   5   5       48.62       44.57     13.92 o 
   3   5   5       12.17       22.51     13.61 o 
   4   5   5        0.97        5.53     13.81 o 
   5   5   5       14.01        0.67     14.00 o 
   6   5   5      390.43      297.77     17.88 o 
   7   5   5       52.15       60.34     20.75 o 
   8   5   5       74.57       62.85     20.54 o 
   9   5   5      265.17      249.14     25.14 o 
  10   5   5       13.80       26.08     22.11 o 
  11   5   5        0.01        4.84     20.58 o 
  12   5   5      131.92      108.60     21.69 o 
  13   5   5        4.90        0.00     21.77 o 
  14   5   5      512.77      532.41     50.37 o 
 -16   6   5       15.55        0.00     29.07 o 
 -15   6   5       22.55       16.87     19.51 o 
 -14   6   5       21.22       31.12     21.62 o 
 -13   6   5        2.01        6.56     20.47 o 
 -12   6   5        3.72        5.13     20.40 o 
 -11   6   5     1209.76     1215.89     34.76 o 
 -10   6   5       13.86       28.50     21.01 o 
  -9   6   5      171.34      172.72     21.59 o 
  -8   6   5        8.33       13.19     15.49 o 
  -7   6   5      828.10      863.66     22.00 o 
  -6   6   5      264.53      274.62     16.35 o 
  -5   6   5      140.79      128.66     14.97 o 
  -4   6   5       50.71       44.90     14.38 o 
  -3   6   5       46.73       52.07     15.38 o 
  -2   6   5      409.08      390.78     19.36 o 
  -1   6   5       17.53       20.98     15.33 o 
   0   6   5      408.98      399.54     19.13 o 
   1   6   5      514.81      507.40     20.77 o 
   2   6   5       51.00       72.96     16.67 o 
   3   6   5      274.78      265.57     17.63 o 
   4   6   5        9.54        9.75     15.01 o 
   5   6   5       21.97       18.54     16.16 o 
   6   6   5       29.65       56.28     18.56 o 
   7   6   5       18.32        8.87     21.61 o 
   8   6   5       46.17       42.81     21.35 o 
   9   6   5        0.16        0.00     20.92 o 
  10   6   5       79.33      103.81     23.31 o 
  11   6   5       23.59       32.82     25.55 o 
 -10   7   5       11.17       19.44     23.65 o 
  -9   7   5       20.33       24.99     21.12 o 
  -8   7   5        1.24        9.68     22.19 o 
  -7   7   5       42.68       48.79     16.81 o 
  -6   7   5        0.00        4.74     14.72 o 
  -5   7   5       69.03       70.29     17.16 o 
  -4   7   5      165.15      173.45     18.64 o 
  -3   7   5        8.23        7.60     16.23 o 
  -2   7   5      242.95      276.52     20.33 o 
  -1   7   5       32.28       46.59     17.20 o 
   0   7   5        0.77        8.38     17.42 o 
   1   7   5      145.04      175.87     19.46 o 
   2   7   5        9.69        5.38     17.29 o 
   3   7   5       31.19       34.30     16.88 o 
   4   7   5       13.67       27.66     17.35 o 
   5   7   5       59.84       84.96     20.97 o 
   6   7   5        4.54       17.88     23.68 o 
 -24   0   6      119.82      155.91     51.02 o 
 -22   0   6       26.04       27.12     41.56 o 
 -20   0   6        3.18        6.74     32.25 o 
 -18   0   6      121.76      120.40     31.68 o 
 -16   0   6     2187.00     2211.86     52.18 o 
 -14   0   6      831.26      720.85     32.87 o 
 -12   0   6     8762.55     8741.46     89.23 o 
 -10   0   6     5871.05     5973.85     26.33 o 
  -8   0   6     3428.76     3198.35     20.07 o 
  -6   0   6    10919.38    10772.26     89.08 o 
  -4   0   6    61967.84    57841.09    302.65 o 
  -2   0   6     3799.47     3493.14     29.46 o 
   0   0   6        5.35       17.22     11.99 o 
   2   0   6      454.12      446.41     15.15 o 
   4   0   6     3366.42     3402.22     27.98 o 
   6   0   6      668.09      736.07     13.87 o 
   8   0   6        7.46        9.53     12.33 o 
  10   0   6      537.50      523.25     54.36 o 
  12   0   6      615.10      635.85     62.00 o 
  14   0   6      629.84      526.71     59.27 o 
  16   0   6       88.24       59.21     52.72 o 
  18   0   6        0.59        3.34     59.15 o 
 -25   1   6        1.09        2.55     54.60 o 
 -24   1   6      215.35      262.37     39.78 o 
 -23   1   6       43.11       24.49     34.55 o 
 -22   1   6      255.38      276.28     31.22 o 
 -21   1   6       31.70       30.67     24.54 o 
 -20   1   6      265.98      237.58     23.71 o 
 -19   1   6        4.09       14.83     17.09 o 
 -18   1   6      914.70      889.91     26.73 o 
 -17   1   6     1496.01     1493.22     30.67 o 
 -16   1   6       11.06       18.12     16.03 o 
 -15   1   6      195.51      197.02     15.05 o 
 -14   1   6        8.68        6.56     12.36 o 
 -13   1   6     8144.11     8318.62     47.83 o 
 -12   1   6     1568.25     1446.57     16.14 o 
 -11   1   6       25.47       18.70      7.00 o 
 -10   1   6     7438.86     7378.02     23.66 o 
  -9   1   6      819.19      837.06      8.85 o 
  -8   1   6      255.09      272.00      6.45 o 
  -7   1   6       37.06       42.40      5.68 o 
  -6   1   6      132.47      132.22      6.90 o 
  -5   1   6     1697.74     1678.04     13.48 o 
  -4   1   6     8378.96     8129.81     27.13 o 
  -3   1   6        2.38        6.10      6.53 o 
  -2   1   6     5056.17     4833.05     19.95 o 
  -1   1   6       78.85       98.65      6.97 o 
   0   1   6      154.47      145.83      7.54 o 
   1   1   6       19.09       27.31      7.02 o 
   2   1   6       15.10       12.21      6.74 o 
   3   1   6      155.33      162.90      7.53 o 
   4   1   6       25.15       25.12      6.87 o 
   5   1   6     1071.79     1059.63     13.08 o 
   6   1   6      187.06      211.43      9.34 o 
   7   1   6      237.80      237.69      9.92 o 
   8   1   6      158.81      162.90      9.74 o 
   9   1   6      359.91      364.60     14.30 o 
  10   1   6      388.38      415.88     17.36 o 
  11   1   6        6.44        4.85     29.70 o 
  12   1   6       53.04       53.41     32.42 o 
  13   1   6     1476.58     1497.80     56.86 o 
  14   1   6      809.17      759.33     49.03 o 
  15   1   6      557.73      479.12     45.44 o 
  16   1   6      397.52      366.33     43.39 o 
  17   1   6        0.01        0.00     37.77 o 
  18   1   6        0.13       13.32     38.27 o 
  19   1   6        0.24        2.27     39.54 o 
 -24   2   6        0.01        9.83     48.65 o 
 -23   2   6      133.73      144.75     36.10 o 
 -22   2   6      373.73      337.02     41.50 o 
 -21   2   6       33.27       39.25     32.81 o 
 -20   2   6      481.30      480.00     33.00 o 
 -19   2   6     1880.26     1843.13     49.08 o 
 -18   2   6      278.52      240.18     27.74 o 
 -17   2   6        8.99        8.79     23.68 o 
 -16   2   6       59.12       74.23     19.45 o 
 -15   2   6       42.24       62.48     19.05 o 
 -14   2   6        0.06        2.46     16.42 o 
 -13   2   6      115.80      113.16     11.14 o 
 -12   2   6       96.17       97.20      9.45 o 
 -11   2   6      125.65      134.74     10.56 o 
 -10   2   6      423.67      465.33      9.35 o 
  -9   2   6     1975.69     1953.76     16.14 o 
  -8   2   6        8.39        6.69      6.47 o 
  -7   2   6      215.05      203.09      7.28 o 
  -6   2   6       15.20       20.09      6.10 o 
  -5   2   6      202.18      201.37      7.54 o 
  -4   2   6      133.69      133.00      7.13 o 
  -3   2   6      728.36      696.52     10.41 o 
  -2   2   6      454.12      502.52      8.49 o 
  -1   2   6     3511.89     3622.67     19.13 o 
   0   2   6       31.81       40.04      5.98 o 
   1   2   6     2354.54     2513.37     18.41 o 
   2   2   6       33.42       32.57      7.26 o 
   3   2   6     4781.20     4972.56     24.77 o 
   4   2   6     2052.14     2128.54     19.66 o 
   5   2   6     1292.38     1240.85     16.26 o 
   6   2   6      390.56      382.99     11.93 o 
   7   2   6        2.78        1.18      8.97 o 
   8   2   6      453.06      459.97     13.23 o 
   9   2   6      538.24      555.31     18.69 o 
  10   2   6        6.48        0.00     13.75 o 
  11   2   6       86.04       94.13     14.95 o 
  12   2   6       42.24       36.48     21.26 o 
  13   2   6       87.85       83.61     22.62 o 
  14   2   6      819.22      744.58     38.85 o 
  15   2   6       76.78       65.46     35.83 o 
  16   2   6        0.74       25.41     41.98 o 
  17   2   6      175.50      191.47     43.07 o 
  18   2   6       28.11       41.05     41.47 o 
 -23   3   6        0.26        0.00     36.13 o 
 -22   3   6       16.10        6.54     35.60 o 
 -21   3   6      234.55      200.38     38.22 o 
 -20   3   6       12.48       11.21     33.46 o 
 -19   3   6      174.46      163.87     37.30 o 
 -18   3   6      984.88     1010.82     50.33 o 
 -17   3   6      887.27      865.91     38.80 o 
 -16   3   6      295.46      300.79     30.37 o 
 -15   3   6        8.20        0.00     23.96 o 
 -14   3   6        3.12        2.95     12.88 o 
 -13   3   6       27.12       24.29     13.00 o 
 -12   3   6       63.86       72.13     13.61 o 
 -11   3   6      264.26      271.04     15.00 o 
 -10   3   6      512.28      513.03     13.61 o 
  -9   3   6       64.72       67.73      7.96 o 
  -8   3   6      878.31      866.63     13.55 o 
  -7   3   6      837.70      845.00     14.15 o 
  -6   3   6       40.15       35.66      8.56 o 
  -5   3   6      204.92      214.36      9.93 o 
  -4   3   6     1983.44     2091.84     19.82 o 
  -3   3   6       70.36       65.29      8.28 o 
  -2   3   6     1488.80     1630.50     16.92 o 
  -1   3   6      730.11      826.59     13.06 o 
   0   3   6      299.05      318.87      9.22 o 
   1   3   6     3427.29     3658.72     23.48 o 
   2   3   6      250.88      263.22     10.55 o 
   3   3   6      168.06      203.41     10.68 o 
   4   3   6      383.45      348.38     11.91 o 
   5   3   6      546.50      578.82     13.86 o 
   6   3   6      217.12      192.35     11.48 o 
   7   3   6        9.75        9.14     10.25 o 
   8   3   6      623.49      618.34     18.92 o 
   9   3   6      256.84      252.63     16.13 o 
  10   3   6     2602.08     2451.50     33.50 o 
  11   3   6       56.95       57.75     15.12 o 
  12   3   6     1471.49     1454.75     34.24 o 
  13   3   6        3.70        0.48     21.60 o 
  14   3   6      821.02      807.64     34.65 o 
  15   3   6        0.36        2.15     24.04 o 
  16   3   6      139.21      150.13     31.59 o 
  17   3   6       74.68       73.50     29.76 o 
 -21   4   6      297.73      335.43     45.73 o 
 -20   4   6      151.75      205.76     39.64 o 
 -19   4   6        3.63       22.69     36.24 o 
 -18   4   6        3.32        0.00     34.77 o 
 -17   4   6      977.84      891.68     50.06 o 
 -16   4   6      236.82      268.71     38.64 o 
 -15   4   6     2162.54     2175.44     34.98 o 
 -14   4   6      307.80      281.50     17.99 o 
 -13   4   6       70.26       64.01     16.46 o 
 -12   4   6       20.88       20.47     14.95 o 
 -11   4   6      200.42      214.18     16.87 o 
 -10   4   6      289.09      295.81     16.46 o 
  -9   4   6       58.41       68.66     10.72 o 
  -8   4   6       23.41       21.68     10.49 o 
  -7   4   6       55.72       50.65     10.62 o 
  -6   4   6       66.82       69.68     11.19 o 
  -5   4   6       61.82       76.15     11.24 o 
  -4   4   6      881.69      859.46     16.83 o 
  -3   4   6      358.94      369.90     13.58 o 
  -2   4   6       42.63       44.99     10.81 o 
  -1   4   6        8.09       12.99     10.69 o 
   0   4   6      169.39      177.48     13.26 o 
   1   4   6       51.54       60.45     12.43 o 
   2   4   6      135.28      142.69     13.47 o 
   3   4   6      262.71      271.53     14.77 o 
   4   4   6       13.52       11.99     12.50 o 
   5   4   6      473.32      485.53     16.84 o 
   6   4   6       40.13       44.17     12.50 o 
   7   4   6      146.80      134.08     13.81 o 
   8   4   6        3.59        0.86     15.60 o 
   9   4   6      146.32      162.83     18.61 o 
  10   4   6      437.63      431.69     22.35 o 
  11   4   6      256.52      266.17     21.12 o 
  12   4   6        7.17       14.66     18.17 o 
  13   4   6      373.78      344.40     34.68 o 
  14   4   6       57.56       62.81     31.95 o 
  15   4   6       30.29       44.08     28.86 o 
  16   4   6        7.42       24.65     30.79 o 
 -19   5   6       45.96       46.99     38.79 o 
 -18   5   6      125.73      110.26     38.09 o 
 -17   5   6       79.23       58.90     36.87 o 
 -16   5   6      257.17      243.96     26.28 o 
 -15   5   6       33.96       36.39     18.77 o 
 -14   5   6       15.26       12.42     18.28 o 
 -13   5   6     2289.06     2227.08     38.77 o 
 -12   5   6        9.47        4.59     18.02 o 
 -11   5   6      723.02      731.49     26.08 o 
 -10   5   6      258.12      241.73     20.82 o 
  -9   5   6       24.97       26.52     14.52 o 
  -8   5   6       30.15       27.41     12.28 o 
  -7   5   6       63.34       67.64     13.19 o 
  -6   5   6      838.94      821.50     20.30 o 
  -5   5   6      851.20      827.47     20.57 o 
  -4   5   6      155.79      136.06     14.63 o 
  -3   5   6     1326.70     1264.14     23.15 o 
  -2   5   6      484.86      476.67     19.43 o 
  -1   5   6       41.78       37.35     14.99 o 
   0   5   6       44.32       32.87     14.17 o 
   1   5   6       13.13       18.22     14.64 o 
   2   5   6      236.49      226.43     15.82 o 
   3   5   6        1.46        0.60     13.72 o 
   4   5   6      199.26      230.10     16.14 o 
   5   5   6      108.09       75.30     14.58 o 
   6   5   6     1138.56     1081.40     24.71 o 
   7   5   6       90.18       83.11     21.00 o 
   8   5   6       19.94       13.03     21.64 o 
   9   5   6      902.42      881.21     32.10 o 
  10   5   6       75.84       91.17     23.06 o 
  11   5   6       27.30       54.08     23.27 o 
  12   5   6       25.35       16.25     22.04 o 
  13   5   6      218.37      240.03     25.55 o 
 -16   6   6      244.90      278.86     25.05 o 
 -15   6   6       51.23       61.24     20.79 o 
 -14   6   6      238.81      251.54     23.26 o 
 -13   6   6       15.52        8.76     20.30 o 
 -12   6   6      175.35      181.47     21.99 o 
 -11   6   6      108.85      118.36     22.00 o 
 -10   6   6        6.91        4.88     20.35 o 
  -9   6   6       55.51       72.74     20.83 o 
  -8   6   6       53.35       49.82     16.07 o 
  -7   6   6        7.68        0.00     15.84 o 
  -6   6   6      422.18      418.72     18.93 o 
  -5   6   6        2.62        3.64     15.25 o 
  -4   6   6       52.92       48.54     15.89 o 
  -3   6   6      126.03      140.76     17.49 o 
  -2   6   6      289.36      295.30     18.00 o 
  -1   6   6       10.19        9.59     15.38 o 
   0   6   6      846.85      832.48     23.29 o 
   1   6   6       55.77       54.73     15.67 o 
   2   6   6      216.45      205.47     17.50 o 
   3   6   6      223.37      207.80     17.27 o 
   4   6   6      101.66       59.06     15.97 o 
   5   6   6        6.99        9.08     16.40 o 
   6   6   6       31.92       15.50     20.98 o 
   7   6   6        2.25        0.00     20.47 o 
   8   6   6       59.87       72.34     22.52 o 
   9   6   6        4.48        4.41     21.98 o 
  10   6   6        4.32        3.48     23.78 o 
 -10   7   6      158.64      170.91     27.32 o 
  -9   7   6      147.34      156.09     26.14 o 
  -8   7   6       29.70       35.03     24.25 o 
  -7   7   6      173.26      185.09     21.85 o 
  -6   7   6        0.21        0.00     18.14 o 
  -5   7   6       13.53       21.11     18.16 o 
  -4   7   6       41.98       43.16     17.40 o 
  -3   7   6       24.53       33.75     16.93 o 
  -2   7   6      802.97      835.35     26.19 o 
  -1   7   6       61.54       65.66     17.27 o 
   0   7   6      127.56      135.57     19.16 o 
   1   7   6      152.64      202.66     19.27 o 
   2   7   6       21.77       19.14     17.58 o 
   3   7   6       14.55       13.12     17.76 o 
   4   7   6        0.81        0.00     17.70 o 
   5   7   6       10.86       19.38     22.44 o 
 -25   0   7       13.54        1.94     47.68 o 
 -23   0   7       34.26       15.53     43.26 o 
 -21   0   7       50.07       62.18     42.35 o 
 -19   0   7      382.45      381.96     50.23 o 
 -17   0   7      383.35      369.38     32.52 o 
 -15   0   7     2089.43     2128.63     50.44 o 
 -13   0   7     6692.02     6870.53     83.96 o 
 -11   0   7     8763.02     8907.18     35.37 o 
  -9   0   7      877.68      899.52     12.30 o 
  -7   0   7       85.05       82.12      9.12 o 
  -5   0   7      872.67      891.15     15.57 o 
  -3   0   7     1795.45     1759.26     23.37 o 
  -1   0   7     3132.50     3263.74     28.00 o 
   1   0   7     4228.41     4300.57     36.76 o 
   3   0   7     3610.69     3601.45     57.87 o 
   5   0   7       39.24       42.01     10.14 o 
   7   0   7     2086.91     2229.07     26.14 o 
   9   0   7        3.21       13.42     14.00 o 
  11   0   7       23.83        3.34     44.77 o 
  13   0   7      276.13      257.59     53.81 o 
  15   0   7     1342.65     1222.25     80.50 o 
  17   0   7        7.47        6.49     53.39 o 
 -25   1   7        1.85        0.00     52.66 o 
 -24   1   7       27.61       30.27     50.17 o 
 -23   1   7      225.45      221.70     37.09 o 
 -22   1   7      162.49      159.60     34.68 o 
 -21   1   7       24.98       28.30     24.83 o 
 -20   1   7       60.23      102.48     20.53 o 
 -19   1   7      230.90      247.39     22.87 o 
 -18   1   7     1339.85     1324.00     33.68 o 
 -17   1   7     2700.43     2749.25     43.22 o 
 -16   1   7       94.61       89.16     18.31 o 
 -15   1   7      332.97      365.20     18.28 o 
 -14   1   7      116.79       98.61     14.61 o 
 -13   1   7      619.52      636.09     13.82 o 
 -12   1   7      439.33      445.38     10.96 o 
 -11   1   7     1625.20     1677.07     11.82 o 
 -10   1   7      327.61      346.31      7.07 o 
  -9   1   7      326.44      312.38      7.01 o 
  -8   1   7      227.99      230.59      7.22 o 
  -7   1   7        6.83        7.29      5.83 o 
  -6   1   7      361.51      336.12      8.28 o 
  -5   1   7      148.10      146.29      6.71 o 
  -4   1   7     2154.20     2088.72     14.29 o 
  -3   1   7      393.83      393.83      8.56 o 
  -2   1   7      261.20      247.88      6.84 o 
  -1   1   7       40.37       43.68      6.82 o 
   0   1   7      132.59      134.82      7.68 o 
   1   1   7      350.73      360.59      9.46 o 
   2   1   7        9.59       12.58      7.11 o 
   3   1   7      104.94       99.00      7.93 o 
   4   1   7      415.83      437.45     10.36 o 
   5   1   7      112.15      109.11      8.34 o 
   6   1   7       53.71       64.69      8.91 o 
   7   1   7      317.56      315.78     11.77 o 
   8   1   7      385.50      392.06     12.62 o 
   9   1   7        3.59       10.00     11.76 o 
  10   1   7        4.06        0.00     15.14 o 
  11   1   7      177.13      158.95     34.77 o 
  12   1   7      693.47      692.36     44.37 o 
  13   1   7      273.69      316.27     38.54 o 
  14   1   7       33.47        0.00     33.70 o 
  15   1   7      296.85      289.79     40.34 o 
  16   1   7       43.92       53.44     38.84 o 
  17   1   7      148.70      224.08     45.06 o 
  18   1   7      281.90      331.85     47.09 o 
 -24   2   7       76.72       62.79     52.23 o 
 -23   2   7       12.26       18.32     52.90 o 
 -22   2   7       50.30       41.38     32.53 o 
 -21   2   7       36.69       38.40     26.55 o 
 -20   2   7      837.80      797.79     37.75 o 
 -19   2   7      411.29      405.26     31.34 o 
 -18   2   7        7.03        0.00     23.82 o 
 -17   2   7      552.99      603.37     32.09 o 
 -16   2   7       46.24       60.83     23.91 o 
 -15   2   7      370.16      374.07     27.68 o 
 -14   2   7      116.77      107.65     14.32 o 
 -13   2   7      568.63      601.43     15.38 o 
 -12   2   7       24.76       27.02      9.90 o 
 -11   2   7      647.65      680.81     15.36 o 
 -10   2   7       82.79       76.08      7.08 o 
  -9   2   7      106.25      116.03      7.30 o 
  -8   2   7       87.11       84.40      6.60 o 
  -7   2   7        6.83        7.68      6.13 o 
  -6   2   7       12.24        9.24      6.15 o 
  -5   2   7       80.87       90.43      6.91 o 
  -4   2   7      318.60      330.89      8.51 o 
  -3   2   7     1042.05     1060.80     11.51 o 
  -2   2   7      505.39      488.06      9.39 o 
  -1   2   7     2448.76     2596.90     17.67 o 
   0   2   7     1373.55     1384.75     14.88 o 
   1   2   7       64.54       69.50      7.79 o 
   2   2   7      701.90      735.52     12.43 o 
   3   2   7      365.75      382.43     10.47 o 
   4   2   7       64.55       53.45      9.01 o 
   5   2   7       30.42       30.57      9.26 o 
   6   2   7        8.79       12.59      9.39 o 
   7   2   7      290.03      309.35     12.38 o 
   8   2   7      239.44      244.63     12.29 o 
   9   2   7      682.86      684.42     20.42 o 
  10   2   7     1297.82     1267.23     24.99 o 
  11   2   7       43.26       40.38     14.65 o 
  12   2   7      335.61      325.41     30.60 o 
  13   2   7        4.52       20.48     27.56 o 
  14   2   7      331.33      329.03     42.16 o 
  15   2   7        4.15        5.51     37.06 o 
  16   2   7      125.40      164.24     39.82 o 
  17   2   7        0.92       17.94     37.74 o 
  18   2   7      267.25      245.18     45.66 o 
 -23   3   7       11.16       10.89     36.96 o 
 -22   3   7       94.03      162.46     37.93 o 
 -21   3   7        8.81       26.19     33.86 o 
 -20   3   7        0.66       10.42     32.65 o 
 -19   3   7      475.70      458.38     37.74 o 
 -18   3   7      109.82      111.44     27.96 o 
 -17   3   7      104.15       95.87     26.56 o 
 -16   3   7      117.62      123.46     26.53 o 
 -15   3   7       37.73       48.49     24.55 o 
 -14   3   7      264.22      285.60     17.29 o 
 -13   3   7      105.30       94.44     15.48 o 
 -12   3   7      217.68      231.09     16.51 o 
 -11   3   7      326.01      340.70     17.02 o 
 -10   3   7      866.05      886.79     13.96 o 
  -9   3   7        0.23        1.12      8.14 o 
  -8   3   7      186.64      173.92      9.57 o 
  -7   3   7     2672.60     2642.82     22.28 o 
  -6   3   7      144.86      134.80      9.43 o 
  -5   3   7      871.95      882.27     13.93 o 
  -4   3   7       17.19       21.01      8.25 o 
  -3   3   7      684.12      734.52     12.93 o 
  -2   3   7      314.94      309.17     10.33 o 
  -1   3   7     2361.16     2415.63     20.10 o 
   0   3   7      237.23      258.47      9.93 o 
   1   3   7     1031.10     1104.42     16.41 o 
   2   3   7        1.07        3.31      9.34 o 
   3   3   7      431.69      472.41     13.06 o 
   4   3   7       22.81       34.93     10.14 o 
   5   3   7      200.22      194.70     11.89 o 
   6   3   7        0.19        6.62     10.56 o 
   7   3   7      101.40       96.85     11.55 o 
   8   3   7       41.15       41.16     14.50 o 
   9   3   7       62.88       70.28     14.58 o 
  10   3   7     1088.31     1087.12     25.53 o 
  11   3   7       63.92       87.93     16.54 o 
  12   3   7        1.71        0.00     19.25 o 
  13   3   7      183.95      192.40     26.27 o 
  14   3   7       14.10       17.74     28.02 o 
  15   3   7      461.16      481.06     38.40 o 
  16   3   7       79.52       63.42     30.45 o 
 -21   4   7      167.38      229.43     43.02 o 
 -20   4   7        0.56       14.68     34.14 o 
 -19   4   7       74.51       67.18     35.42 o 
 -18   4   7        2.68       26.72     31.76 o 
 -17   4   7       22.42       12.06     31.05 o 
 -16   4   7      224.09      213.57     30.37 o 
 -15   4   7       92.05       67.83     16.76 o 
 -14   4   7       40.50       42.08     16.50 o 
 -13   4   7       32.81       48.01     16.46 o 
 -12   4   7      478.39      473.58     21.45 o 
 -11   4   7       52.51       41.30     16.61 o 
 -10   4   7      239.78      222.26     18.66 o 
  -9   4   7       42.43       38.41     11.92 o 
  -8   4   7      169.25      174.05     12.57 o 
  -7   4   7       15.48       19.35     10.96 o 
  -6   4   7       40.47       52.65     11.28 o 
  -5   4   7      661.52      707.29     16.27 o 
  -4   4   7       26.42       19.93     11.05 o 
  -3   4   7       83.16       86.86     11.40 o 
  -2   4   7      657.69      682.51     17.08 o 
  -1   4   7        9.83       19.79     13.02 o 
   0   4   7       62.99       66.20     12.54 o 
   1   4   7      677.65      716.90     17.24 o 
   2   4   7      135.49      122.74     12.99 o 
   3   4   7       88.19       87.24     12.63 o 
   4   4   7       15.91       14.46     12.29 o 
   5   4   7      140.55      133.25     13.60 o 
   6   4   7       78.23       66.16     12.73 o 
   7   4   7        0.51        3.34     14.38 o 
   8   4   7     2330.80     2231.68     34.54 o 
   9   4   7       28.93       34.83     16.78 o 
  10   4   7      345.42      308.98     22.09 o 
  11   4   7      585.16      613.94     26.84 o 
  12   4   7       10.45        0.00     18.65 o 
  13   4   7        4.10       15.34     29.91 o 
  14   4   7      118.02      159.02     33.99 o 
  15   4   7      112.27      114.81     31.74 o 
 -19   5   7        9.42        8.48     38.73 o 
 -18   5   7       87.91      103.89     38.50 o 
 -17   5   7        8.94       13.68     37.42 o 
 -16   5   7      313.80      278.90     27.71 o 
 -15   5   7      356.88      367.45     25.85 o 
 -14   5   7     1443.96     1446.66     36.77 o 
 -13   5   7       37.09       48.87     20.62 o 
 -12   5   7        7.24        4.77     20.52 o 
 -11   5   7       22.14       13.04     19.75 o 
 -10   5   7       23.23       21.06     18.92 o 
  -9   5   7        1.08       15.82     13.26 o 
  -8   5   7        5.60       12.10     13.63 o 
  -7   5   7      619.82      610.46     18.09 o 
  -6   5   7      241.86      230.96     14.49 o 
  -5   5   7      386.85      394.73     16.03 o 
  -4   5   7     1526.59     1531.23     23.39 o 
  -3   5   7      217.67      239.38     17.32 o 
  -2   5   7       81.79       72.74     15.40 o 
  -1   5   7        0.00        0.00     14.97 o 
   0   5   7     1273.22     1246.85     24.45 o 
   1   5   7     2352.42     2327.61     30.87 o 
   2   5   7       28.45       24.99     14.32 o 
   3   5   7       15.35       14.25     14.17 o 
   4   5   7     1319.11     1177.72     24.51 o 
   5   5   7       10.17        8.70     15.08 o 
   6   5   7       45.15       49.42     15.32 o 
   7   5   7      372.94      376.66     25.56 o 
   8   5   7      140.49      121.32     23.08 o 
   9   5   7      119.81      111.26     24.23 o 
  10   5   7        2.11        0.00     22.12 o 
  11   5   7       50.45       58.96     22.37 o 
  12   5   7      235.64      240.37     27.67 o 
  13   5   7       70.94      114.76     34.01 o 
 -16   6   7      227.02      234.94     26.00 o 
 -15   6   7       14.99       26.31     23.52 o 
 -14   6   7       25.45       42.42     23.87 o 
 -13   6   7       38.73       24.34     23.08 o 
 -12   6   7       72.90       83.28     24.02 o 
 -11   6   7      140.01      140.03     24.06 o 
 -10   6   7       17.55       19.30     21.44 o 
  -9   6   7      356.04      359.75     26.89 o 
  -8   6   7      182.31      192.44     18.02 o 
  -7   6   7       66.13       57.94     16.51 o 
  -6   6   7      461.47      460.62     22.70 o 
  -5   6   7      833.50      795.86     26.04 o 
  -4   6   7        0.69        8.62     15.34 o 
  -3   6   7      195.96      180.94     18.00 o 
  -2   6   7      322.68      288.06     19.33 o 
  -1   6   7       85.63       85.70     16.42 o 
   0   6   7        1.16       11.08     15.54 o 
   1   6   7        0.73        1.97     15.39 o 
   2   6   7      372.82      379.44     19.79 o 
   3   6   7      374.58      309.25     18.89 o 
   4   6   7      144.05       84.71     15.87 o 
   5   6   7       76.45       77.13     16.24 o 
   6   6   7        1.33        0.00     21.61 o 
   7   6   7        3.69        2.08     23.18 o 
   8   6   7       78.57       96.87     21.49 o 
   9   6   7       63.17      108.72     26.13 o 
 -10   7   7        4.30        8.41     23.45 o 
  -9   7   7       19.84       11.16     26.42 o 
  -8   7   7        4.88       13.49     27.85 o 
  -7   7   7      100.41      106.25     19.45 o 
  -6   7   7       13.19       27.37     17.83 o 
  -5   7   7       39.40       42.04     19.22 o 
  -4   7   7      436.78      438.27     23.19 o 
  -3   7   7       99.47      134.00     20.56 o 
  -2   7   7      236.96      248.53     19.82 o 
  -1   7   7       86.45       98.23     18.21 o 
   0   7   7        0.03       14.51     18.42 o 
   1   7   7       61.52       87.39     18.78 o 
   2   7   7        4.15       17.61     17.74 o 
   3   7   7        0.49        0.00     16.60 o 
 -24   0   8      185.21      175.81     54.42 o 
 -22   0   8      579.30      501.05     59.51 o 
 -20   0   8       29.80       43.13     43.68 o 
 -18   0   8       45.86       62.27     27.69 o 
 -16   0   8     1280.68     1243.25     43.66 o 
 -14   0   8      988.72      877.55     35.99 o 
 -12   0   8     1294.43     1277.73     22.36 o 
 -10   0   8       69.85       83.58      7.24 o 
  -8   0   8       22.80       27.94      8.81 o 
  -6   0   8    10724.38    10243.28     46.46 o 
  -4   0   8    23158.76    22868.20     78.94 o 
  -2   0   8    18118.28    18062.74     77.13 o 
   0   0   8      211.46      190.09     12.92 o 
   2   0   8      525.77      513.99     18.27 o 
   4   0   8      761.84      842.20     17.89 o 
   6   0   8       41.42       39.04     11.55 o 
   8   0   8      469.94      471.43     16.65 o 
  10   0   8      159.94      148.09     50.05 o 
  12   0   8     1176.34     1192.22     76.62 o 
  14   0   8      317.26      336.09     62.61 o 
  16   0   8       45.77       10.62     60.79 o 
  18   0   8        1.31       53.87     64.12 o 
 -25   1   8       70.65       89.24     56.30 o 
 -24   1   8      228.81      265.21     38.49 o 
 -23   1   8      409.97      443.04     43.14 o 
 -22   1   8       72.20       89.40     32.98 o 
 -21   1   8      298.56      278.21     29.82 o 
 -20   1   8        0.41       11.82     24.25 o 
 -19   1   8      170.22      194.75     27.23 o 
 -18   1   8      593.69      561.95     26.26 o 
 -17   1   8       34.42       30.54     18.80 o 
 -16   1   8       57.70       60.89     15.72 o 
 -15   1   8       27.94       35.28     14.79 o 
 -14   1   8      110.80      113.25     14.98 o 
 -13   1   8      236.39      233.49      9.93 o 
 -12   1   8       52.62       34.19      7.89 o 
 -11   1   8      914.53      909.85     10.33 o 
 -10   1   8      206.89      208.68      7.28 o 
  -9   1   8        3.51        6.26      5.77 o 
  -8   1   8        5.30        4.81      5.33 o 
  -7   1   8       49.86       53.93      5.85 o 
  -6   1   8        6.73       11.80      5.87 o 
  -5   1   8        4.21        0.15      5.83 o 
  -4   1   8     1862.90     1823.94     14.16 o 
  -3   1   8       66.59       83.53      6.04 o 
  -2   1   8        0.15        1.23      5.69 o 
  -1   1   8     4389.05     4478.24     21.90 o 
   0   1   8        0.38        1.51      7.16 o 
   1   1   8     1433.60     1464.54     15.63 o 
   2   1   8        2.46        3.24      7.81 o 
   3   1   8       59.66       58.92      8.10 o 
   4   1   8       22.06       32.36      8.14 o 
   5   1   8     1323.00     1343.12     16.72 o 
   6   1   8      428.81      461.54     13.25 o 
   7   1   8      154.95      163.19     11.38 o 
   8   1   8      160.11      159.77     12.33 o 
   9   1   8        0.38        0.00     15.76 o 
  10   1   8      297.67      295.51     19.39 o 
  11   1   8      117.79       91.36     34.50 o 
  12   1   8      255.79      266.00     37.04 o 
  13   1   8      139.00      157.78     38.16 o 
  14   1   8       65.19       39.75     35.19 o 
  15   1   8        7.38        0.00     33.72 o 
  16   1   8       35.77       37.05     36.97 o 
  17   1   8       64.59       78.14     43.00 o 
 -24   2   8       14.64       15.35     55.15 o 
 -23   2   8        6.39       10.00     38.70 o 
 -22   2   8       44.35       17.32     35.11 o 
 -21   2   8      505.90      481.59     44.05 o 
 -20   2   8      124.44       98.72     26.67 o 
 -19   2   8      446.80      464.24     32.00 o 
 -18   2   8       39.91       51.65     23.75 o 
 -17   2   8      742.42      750.05     33.55 o 
 -16   2   8       16.78       22.01     22.74 o 
 -15   2   8      125.38      128.28     23.62 o 
 -14   2   8        0.04        0.00     11.63 o 
 -13   2   8        0.52        3.70     10.44 o 
 -12   2   8      277.14      283.00     12.87 o 
 -11   2   8      568.22      564.23     11.82 o 
 -10   2   8       66.46       65.88      7.11 o 
  -9   2   8     1186.28     1130.91     12.48 o 
  -8   2   8        1.11        3.02      6.11 o 
  -7   2   8      397.11      394.41      8.83 o 
  -6   2   8      357.14      348.35      7.79 o 
  -5   2   8     1019.67      965.29     11.41 o 
  -4   2   8        0.00        2.21      6.02 o 
  -3   2   8     1269.36     1260.70     12.94 o 
  -2   2   8       14.72       19.05      6.45 o 
  -1   2   8       32.76       25.22      6.45 o 
   0   2   8     1104.31     1136.62     14.62 o 
   1   2   8      603.29      571.42     12.04 o 
   2   2   8        0.62        3.09      8.24 o 
   3   2   8      110.73      130.58     10.06 o 
   4   2   8        0.38        0.00      9.48 o 
   5   2   8       76.21       90.90     10.59 o 
   6   2   8      447.20      434.51     13.84 o 
   7   2   8        0.71        0.19     10.65 o 
   8   2   8        4.42       13.74     12.66 o 
   9   2   8      130.54      119.88     15.93 o 
  10   2   8       30.60       14.58     14.25 o 
  11   2   8      527.08      493.72     27.37 o 
  12   2   8      584.23      521.70     44.14 o 
  13   2   8      646.58      697.23     47.11 o 
  14   2   8      158.48      168.83     38.67 o 
  15   2   8      485.26      459.35     46.37 o 
  16   2   8      182.86      190.22     43.83 o 
  17   2   8       23.71       44.72     42.07 o 
 -23   3   8       78.37       19.78     60.18 o 
 -22   3   8       11.62        0.00     37.15 o 
 -21   3   8      257.63      242.75     31.80 o 
 -20   3   8        0.46        5.38     27.29 o 
 -19   3   8      193.77      217.48     28.54 o 
 -18   3   8        4.81        8.59     25.28 o 
 -17   3   8       48.22       38.52     25.67 o 
 -16   3   8       97.02       83.41     26.08 o 
 -15   3   8     1095.48     1145.06     29.52 o 
 -14   3   8      123.57      125.78     15.82 o 
 -13   3   8       22.45       16.57     14.63 o 
 -12   3   8      225.13      238.79     16.65 o 
 -11   3   8       14.18       13.42     12.55 o 
 -10   3   8      138.32      147.58     10.22 o 
  -9   3   8      122.78      133.09     10.12 o 
  -8   3   8      209.19      224.85     10.18 o 
  -7   3   8        1.45        5.95      8.23 o 
  -6   3   8      869.60      867.20     14.10 o 
  -5   3   8       15.32       24.22      8.31 o 
  -4   3   8       68.30       89.77      8.89 o 
  -3   3   8        0.08        7.69      8.34 o 
  -2   3   8     1519.33     1592.16     17.29 o 
  -1   3   8     1180.05     1266.10     17.45 o 
   0   3   8       35.78       41.10      9.53 o 
   1   3   8       20.35       32.38      9.89 o 
   2   3   8      170.68      177.05     11.41 o 
   3   3   8     1265.69     1296.82     18.40 o 
   4   3   8       45.32       46.15     10.84 o 
   5   3   8        0.27       11.67     10.89 o 
   6   3   8     1139.74     1117.83     18.66 o 
   7   3   8      321.98      296.76     13.56 o 
   8   3   8     1325.71     1269.76     24.69 o 
   9   3   8      625.21      617.86     20.27 o 
  10   3   8     1484.41     1445.10     28.68 o 
  11   3   8      312.21      290.34     19.09 o 
  12   3   8      409.19      445.53     30.09 o 
  13   3   8        0.19       20.57     28.68 o 
  14   3   8       44.01       44.37     31.42 o 
  15   3   8       85.74       99.09     30.79 o 
  16   3   8       12.78       43.69     40.40 o 
 -22   4   8       41.74       41.52     38.10 o 
 -21   4   8        0.25       25.85     39.74 o 
 -20   4   8      166.18      192.77     40.49 o 
 -19   4   8       42.76       34.94     34.81 o 
 -18   4   8        0.01        0.00     28.94 o 
 -17   4   8      659.02      629.09     38.13 o 
 -16   4   8        3.07        0.00     26.05 o 
 -15   4   8       25.89       30.85     16.63 o 
 -14   4   8      233.04      211.08     18.87 o 
 -13   4   8      546.44      525.17     22.39 o 
 -12   4   8        1.78       14.27     16.49 o 
 -11   4   8      748.46      765.79     24.16 o 
 -10   4   8        8.07       10.41     12.74 o 
  -9   4   8      160.93      169.39     13.48 o 
  -8   4   8      343.92      358.36     15.24 o 
  -7   4   8       33.47       31.68     12.27 o 
  -6   4   8       45.14       41.88     11.60 o 
  -5   4   8       57.82       66.86     11.58 o 
  -4   4   8       40.67       44.50     11.07 o 
  -3   4   8        0.04        3.41     11.88 o 
  -2   4   8       12.52       20.35     11.54 o 
  -1   4   8      309.96      297.50     14.23 o 
   0   4   8      152.49      154.27     13.29 o 
   1   4   8      161.48      173.86     14.16 o 
   2   4   8        0.00        0.00     12.08 o 
   3   4   8      485.19      435.52     16.06 o 
   4   4   8        0.60        1.77     12.34 o 
   5   4   8      285.58      312.15     15.33 o 
   6   4   8       12.69       20.32     12.50 o 
   7   4   8        2.03        6.50     15.65 o 
   8   4   8      651.86      620.12     22.77 o 
   9   4   8       63.36       66.56     17.28 o 
  10   4   8       29.84       28.53     18.11 o 
  11   4   8       79.80       73.21     19.19 o 
  12   4   8       24.22       11.99     18.13 o 
  13   4   8      213.96      218.83     34.48 o 
  14   4   8       85.60       67.94     32.00 o 
 -19   5   8        4.08        9.74     36.14 o 
 -18   5   8       13.89        9.96     35.30 o 
 -17   5   8      267.15      270.62     41.50 o 
 -16   5   8      107.02       99.74     21.31 o 
 -15   5   8      899.00      856.88     31.87 o 
 -14   5   8       83.81       94.12     22.21 o 
 -13   5   8      352.37      354.37     23.02 o 
 -12   5   8       94.39       93.27     19.79 o 
 -11   5   8      114.47      117.27     19.19 o 
 -10   5   8      445.99      426.18     23.04 o 
  -9   5   8       54.91       51.52     13.47 o 
  -8   5   8      359.81      334.46     16.52 o 
  -7   5   8        0.44        7.13     13.43 o 
  -6   5   8       69.57       72.70     14.35 o 
  -5   5   8      542.25      540.85     18.11 o 
  -4   5   8      505.29      471.74     19.26 o 
  -3   5   8        4.24        5.99     14.83 o 
  -2   5   8       59.74       72.97     15.21 o 
  -1   5   8      268.52      246.08     16.27 o 
   0   5   8       39.18       40.13     14.71 o 
   1   5   8      324.35      274.21     17.13 o 
   2   5   8      102.11       69.27     14.40 o 
   3   5   8      204.64      215.53     16.43 o 
   4   5   8        0.51        0.48     15.41 o 
   5   5   8      278.35      329.40     19.01 o 
   6   5   8        2.84        9.31     18.86 o 
   7   5   8      342.14      342.02     27.02 o 
   8   5   8      189.26      221.74     25.34 o 
   9   5   8       25.12       24.60     22.34 o 
  10   5   8       27.94       22.92     21.74 o 
  11   5   8       84.92       70.35     23.40 o 
  12   5   8      118.30      129.64     25.53 o 
 -16   6   8       28.93       33.71     23.82 o 
 -15   6   8      293.77      306.89     27.17 o 
 -14   6   8      632.50      675.41     31.80 o 
 -13   6   8      445.18      460.25     29.13 o 
 -12   6   8        0.62       10.43     22.03 o 
 -11   6   8       29.93       32.71     24.00 o 
 -10   6   8       12.98       13.07     21.60 o 
  -9   6   8        1.62        1.36     23.15 o 
  -8   6   8      262.45      304.37     19.39 o 
  -7   6   8      635.36      664.85     24.80 o 
  -6   6   8       34.47       39.05     17.69 o 
  -5   6   8       98.72       99.30     18.11 o 
  -4   6   8      540.72      506.37     23.55 o 
  -3   6   8      204.05      162.10     18.32 o 
  -2   6   8        1.84        5.50     16.56 o 
  -1   6   8      103.80       92.75     17.21 o 
   0   6   8        5.17        8.10     16.12 o 
   1   6   8       44.96       33.82     15.67 o 
   2   6   8        1.13       14.22     15.50 o 
   3   6   8       26.84       11.09     15.78 o 
   4   6   8       35.41       22.49     16.23 o 
   5   6   8       86.97       54.71     16.64 o 
   6   6   8        3.00        0.00     21.04 o 
   7   6   8       48.88       54.85     23.48 o 
   8   6   8        0.64        0.00     23.03 o 
 -10   7   8        8.98       16.99     26.18 o 
  -9   7   8       55.72       74.20     27.44 o 
  -8   7   8        6.13       12.06     24.79 o 
  -7   7   8      160.86      183.76     22.46 o 
  -6   7   8        5.78       13.64     19.82 o 
  -5   7   8      111.80      137.66     21.34 o 
  -4   7   8      214.72      209.38     20.63 o 
  -3   7   8       74.13       90.52     20.90 o 
  -2   7   8      357.85      466.16     24.29 o 
  -1   7   8        5.68        0.00     20.42 o 
   0   7   8      215.01      267.22     20.60 o 
   1   7   8       15.82       13.27     18.74 o 
   2   7   8        0.03        2.58     17.09 o 
 -25   0   9      217.73      270.75     58.36 o 
 -23   0   9        2.19       24.21     49.56 o 
 -21   0   9      667.72      646.34     59.64 o 
 -19   0   9     1017.76     1014.68     45.16 o 
 -17   0   9     2623.72     2584.60     59.79 o 
 -15   0   9     1179.74     1114.64     42.00 o 
 -13   0   9       37.79       37.08     23.18 o 
 -11   0   9       83.85       98.88      7.59 o 
  -9   0   9      678.10      709.63     15.66 o 
  -7   0   9     2290.91     2272.53     24.63 o 
  -5   0   9      162.64      203.59     14.04 o 
  -3   0   9     5519.15     5426.06     38.53 o 
  -1   0   9       56.63       81.49     12.29 o 
   1   0   9      700.59      726.19     20.89 o 
   3   0   9      196.19      215.19     13.14 o 
   5   0   9     2025.03     2179.84     27.86 o 
   7   0   9        0.21        0.00     12.44 o 
   9   0   9      365.63      363.02     21.14 o 
  11   0   9      461.22      403.68     57.82 o 
  13   0   9      728.85      789.58     72.19 o 
  15   0   9     1818.18     1941.09    100.59 o 
  17   0   9     2423.29     2647.61    118.48 o 
 -25   1   9      245.00      308.87     41.90 o 
 -24   1   9        5.04        0.00     33.55 o 
 -23   1   9       55.56       16.79     34.90 o 
 -22   1   9        1.26        9.12     26.10 o 
 -21   1   9      137.86      150.14     27.57 o 
 -20   1   9       94.56       84.83     26.11 o 
 -19   1   9       11.71        4.48     25.17 o 
 -18   1   9      171.62      156.75     26.97 o 
 -17   1   9     2973.45     2970.11     44.93 o 
 -16   1   9      681.44      650.40     22.01 o 
 -15   1   9       68.52       67.80     15.04 o 
 -14   1   9       19.72       12.99     13.60 o 
 -13   1   9     1435.80     1425.13     17.73 o 
 -12   1   9      436.08      424.27     10.95 o 
 -11   1   9       21.85       26.46      6.12 o 
 -10   1   9      270.95      266.00      7.30 o 
  -9   1   9      728.51      739.32      9.99 o 
  -8   1   9      754.99      762.00     10.25 o 
  -7   1   9      541.14      523.13      9.31 o 
  -6   1   9     1616.29     1622.73     14.06 o 
  -5   1   9     2193.40     2146.25     15.87 o 
  -4   1   9      400.94      410.95      9.14 o 
  -3   1   9      641.40      682.34      9.55 o 
  -2   1   9      296.75      286.52      8.40 o 
  -1   1   9       25.57       21.84      7.03 o 
   0   1   9      635.37      649.59     11.30 o 
   1   1   9      114.30      110.70      9.07 o 
   2   1   9       53.96       59.17      9.38 o 
   3   1   9      551.26      548.97     12.70 o 
   4   1   9      189.16      212.67     10.64 o 
   5   1   9      397.12      390.47     13.36 o 
   6   1   9      132.94      137.54     11.62 o 
   7   1   9        5.02        7.56     11.67 o 
   8   1   9      172.88      170.30     13.28 o 
   9   1   9      246.90      244.99     19.63 o 
  10   1   9      303.90      296.81     28.39 o 
  11   1   9       25.76       28.35     33.17 o 
  12   1   9      123.22      122.38     37.03 o 
  13   1   9       32.20       39.16     35.68 o 
  14   1   9       56.78       72.27     41.37 o 
  15   1   9      438.00      446.65     47.62 o 
  16   1   9       91.34      101.22     39.57 o 
  17   1   9       55.06       25.40     43.13 o 
 -25   2   9       13.45       19.53     52.96 o 
 -24   2   9       18.38       31.76     37.42 o 
 -23   2   9      735.47      734.27     54.08 o 
 -22   2   9       36.79       48.08     38.38 o 
 -21   2   9       12.95       14.89     32.73 o 
 -20   2   9       65.72       56.30     34.37 o 
 -19   2   9        8.16       13.83     33.76 o 
 -18   2   9       44.69       56.55     23.01 o 
 -17   2   9      708.87      671.33     32.44 o 
 -16   2   9      130.12      141.28     24.32 o 
 -15   2   9      808.78      840.88     32.44 o 
 -14   2   9       99.86      110.82     12.21 o 
 -13   2   9      180.58      169.53     12.58 o 
 -12   2   9      152.56      151.35     11.92 o 
 -11   2   9        0.04        3.09      6.95 o 
 -10   2   9       25.52       22.67      7.29 o 
  -9   2   9      491.27      489.57     10.67 o 
  -8   2   9      116.28      114.57      8.27 o 
  -7   2   9       58.14       54.05      6.55 o 
  -6   2   9      369.03      404.69      8.81 o 
  -5   2   9     1430.88     1439.84     13.98 o 
  -4   2   9       53.73       61.39      6.80 o 
  -3   2   9      296.48      269.63      8.93 o 
  -2   2   9       17.25       19.61      6.78 o 
  -1   2   9      739.89      792.37     13.46 o 
   0   2   9      561.49      604.67     12.53 o 
   1   2   9      330.75      319.04     10.88 o 
   2   2   9        0.06        0.00      8.53 o 
   3   2   9       25.51       26.99      9.64 o 
   4   2   9      153.69      140.77     11.38 o 
   5   2   9      793.33      794.23     16.49 o 
   6   2   9      162.16      176.78     12.42 o 
   7   2   9       36.10       32.15     11.61 o 
   8   2   9     2178.49     2188.15     28.53 o 
   9   2   9        7.32       12.30     14.84 o 
  10   2   9      110.71      113.88     17.66 o 
  11   2   9       23.97       22.08     32.64 o 
  12   2   9      430.31      427.18     44.13 o 
  13   2   9        4.36        0.00     36.22 o 
  14   2   9        1.24        0.00     39.14 o 
  15   2   9        2.31       31.04     40.30 o 
  16   2   9       11.25        0.00     42.34 o 
 -23   3   9       79.81       94.85     42.23 o 
 -22   3   9        0.90       19.91     37.85 o 
 -21   3   9       65.85       66.18     39.78 o 
 -20   3   9      120.02      124.33     28.48 o 
 -19   3   9      133.66      120.37     28.49 o 
 -18   3   9        9.83        6.20     24.64 o 
 -17   3   9      292.64      310.10     29.81 o 
 -16   3   9      173.15      199.77     26.67 o 
 -15   3   9      266.56      275.93     17.62 o 
 -14   3   9       99.64       86.53     15.19 o 
 -13   3   9       26.69       23.97     14.28 o 
 -12   3   9      239.40      247.25     15.57 o 
 -11   3   9      153.03      160.37     14.40 o 
 -10   3   9      476.66      488.77     13.32 o 
  -9   3   9     1436.64     1450.87     17.99 o 
  -8   3   9        0.00        0.80      9.27 o 
  -7   3   9      191.60      207.70     11.01 o 
  -6   3   9       18.41       22.87      8.26 o 
  -5   3   9      619.54      626.05     13.07 o 
  -4   3   9      816.53      803.89     13.86 o 
  -3   3   9       63.65       78.96      8.96 o 
  -2   3   9       18.16       26.47      9.58 o 
  -1   3   9      572.23      547.01     13.83 o 
   0   3   9      194.66      214.53     12.80 o 
   1   3   9      137.01      124.30     12.54 o 
   2   3   9      300.87      315.31     13.40 o 
   3   3   9        8.53       10.36     11.00 o 
   4   3   9     1795.45     1764.67     21.85 o 
   5   3   9       21.78       29.24     11.37 o 
   6   3   9       92.59       82.38     11.99 o 
   7   3   9        0.59        3.96     11.68 o 
   8   3   9      345.71      354.17     18.13 o 
   9   3   9       72.99       79.13     15.18 o 
  10   3   9      331.80      324.04     19.81 o 
  11   3   9      281.14      272.45     19.48 o 
  12   3   9       90.06      102.57     28.26 o 
  13   3   9       27.22       27.43     30.98 o 
  14   3   9       13.89       19.64     28.85 o 
  15   3   9       90.40       63.28     39.71 o 
 -22   4   9       23.46       41.56     38.09 o 
 -21   4   9       15.12       17.82     34.70 o 
 -20   4   9       15.54       17.48     31.19 o 
 -19   4   9      745.89      775.64     42.19 o 
 -18   4   9       18.77       25.48     27.57 o 
 -17   4   9      603.99      667.63     38.66 o 
 -16   4   9      243.61      258.50     21.83 o 
 -15   4   9      335.22      363.64     21.22 o 
 -14   4   9      279.29      256.80     19.36 o 
 -13   4   9      474.39      469.83     21.69 o 
 -12   4   9      507.71      527.47     22.38 o 
 -11   4   9        1.26        7.87     16.28 o 
 -10   4   9       45.21       42.58     12.16 o 
  -9   4   9        1.83        8.76     11.48 o 
  -8   4   9      160.31      146.61     13.27 o 
  -7   4   9       60.17       56.33     12.37 o 
  -6   4   9      144.22      138.28     13.14 o 
  -5   4   9       72.17       74.41     11.78 o 
  -4   4   9      139.26      136.25     12.45 o 
  -3   4   9      181.69      184.67     12.99 o 
  -2   4   9      130.08      118.07     13.52 o 
  -1   4   9      509.60      522.75     16.69 o 
   0   4   9      154.79      159.79     13.67 o 
   1   4   9      110.69       98.65     13.85 o 
   2   4   9        2.65        5.16     12.72 o 
   3   4   9     1107.90     1145.07     21.62 o 
   4   4   9       32.08       28.06     13.26 o 
   5   4   9      131.45      122.61     13.90 o 
   6   4   9     1058.81      993.32     20.82 o 
   7   4   9      111.45      109.40     17.66 o 
   8   4   9      629.45      607.41     23.58 o 
   9   4   9       47.14       42.47     17.11 o 
  10   4   9       21.45       26.88     18.99 o 
  11   4   9      252.56      263.69     22.95 o 
  12   4   9        9.17        0.00     26.96 o 
  13   4   9      138.68      146.31     32.90 o 
 -19   5   9      192.05      219.42     41.59 o 
 -18   5   9      175.93      192.02     38.44 o 
 -17   5   9      180.82      162.12     37.07 o 
 -16   5   9       92.45      124.05     20.99 o 
 -15   5   9      756.15      734.09     27.81 o 
 -14   5   9       25.42       15.88     19.30 o 
 -13   5   9       21.40       30.73     18.98 o 
 -12   5   9      225.91      223.25     20.23 o 
 -11   5   9      119.08      124.58     19.28 o 
 -10   5   9       92.51      104.30     18.90 o 
  -9   5   9       35.40       25.67     13.83 o 
  -8   5   9      818.90      833.27     20.97 o 
  -7   5   9       32.91       37.09     13.86 o 
  -6   5   9      217.81      224.52     17.00 o 
  -5   5   9      129.32      127.29     15.68 o 
  -4   5   9      154.58      152.31     18.22 o 
  -3   5   9      264.73      245.99     16.97 o 
  -2   5   9        0.00        1.71     13.66 o 
  -1   5   9      142.23      112.05     15.07 o 
   0   5   9      311.87      302.37     17.12 o 
   1   5   9      631.05      578.26     19.92 o 
   2   5   9        4.26        0.00     13.99 o 
   3   5   9       40.75       65.09     14.63 o 
   4   5   9      250.24      254.13     17.79 o 
   5   5   9       20.52       16.85     15.82 o 
   6   5   9       72.84       85.53     22.54 o 
   7   5   9      138.20      112.60     24.64 o 
   8   5   9      259.18      240.87     25.77 o 
   9   5   9       93.74       84.45     23.10 o 
  10   5   9      250.80      301.05     26.84 o 
  11   5   9        0.27        0.00     23.39 o 
 -16   6   9      280.79      295.18     26.05 o 
 -15   6   9      875.19      955.38     36.49 o 
 -14   6   9      173.98      212.50     27.01 o 
 -13   6   9     1109.89     1220.65     38.72 o 
 -12   6   9      208.78      235.83     24.51 o 
 -11   6   9       18.39       25.49     22.73 o 
 -10   6   9        0.98       12.13     21.95 o 
  -9   6   9        3.91        8.28     18.34 o 
  -8   6   9        0.00        0.00     17.54 o 
  -7   6   9      143.43      155.62     19.37 o 
  -6   6   9      263.05      227.70     20.14 o 
  -5   6   9       65.28       54.89     17.82 o 
  -4   6   9      736.60      745.82     26.41 o 
  -3   6   9     1193.76     1175.94     29.98 o 
  -2   6   9       81.91       58.39     19.40 o 
  -1   6   9        4.31       13.06     16.61 o 
   0   6   9      139.30      132.71     17.70 o 
   1   6   9       98.19       62.55     16.51 o 
   2   6   9      219.65      264.62     19.34 o 
   3   6   9      125.87       98.67     16.91 o 
   4   6   9       40.41       23.60     16.72 o 
   5   6   9        5.61       17.16     19.68 o 
   6   6   9       66.95       59.98     22.40 o 
   7   6   9       88.29       82.34     23.13 o 
  -9   7   9       61.06       71.75     30.60 o 
  -8   7   9      187.47      181.95     24.33 o 
  -7   7   9      102.50      101.62     20.44 o 
  -6   7   9      210.56      249.89     22.43 o 
  -5   7   9        3.36       21.37     19.76 o 
  -4   7   9       20.68       15.90     19.06 o 
  -3   7   9        3.20       10.53     18.50 o 
  -2   7   9      255.30      322.16     23.24 o 
  -1   7   9       52.48       37.73     20.14 o 
   0   7   9        2.12        8.00     20.70 o 
   1   7   9        1.50        4.67     19.34 o 
 -26   0  10      137.78      181.82     55.81 o 
 -24   0  10      854.00      784.12     71.83 o 
 -22   0  10      357.41      292.78     53.20 o 
 -20   0  10     1096.08     1030.11     46.60 o 
 -18   0  10     1153.17     1136.52     45.92 o 
 -16   0  10      298.76      268.21     31.13 o 
 -14   0  10      330.76      330.97     30.34 o 
 -12   0  10       24.00       20.13      9.48 o 
 -10   0  10     1108.79     1027.25     18.60 o 
  -8   0  10     4835.07     4899.07     40.14 o 
  -6   0  10       19.04       30.30     12.72 o 
  -4   0  10     2213.38     2277.94     31.00 o 
  -2   0  10     3031.01     3148.60     32.60 o 
   0   0  10       17.20       20.67     12.62 o 
   2   0  10     1342.13     1515.73     29.36 o 
   4   0  10       19.65       14.76     15.43 o 
   6   0  10      712.73      699.62     20.29 o 
   8   0  10        6.63        4.84     13.51 o 
  10   0  10       44.67       76.38     47.62 o 
  12   0  10     1655.84     1661.48     87.06 o 
  14   0  10     1327.88     1406.13     92.76 o 
  16   0  10        7.46        0.00     58.00 o 
 -25   1  10      257.43      252.03     40.15 o 
 -24   1  10       27.07       70.80     36.03 o 
 -23   1  10      481.97      444.04     43.53 o 
 -22   1  10       14.93       14.26     27.21 o 
 -21   1  10      118.03      108.75     26.90 o 
 -20   1  10      190.35      161.86     27.39 o 
 -19   1  10      828.70      837.36     36.50 o 
 -18   1  10     1000.42      979.77     38.28 o 
 -17   1  10     1242.75     1191.32     32.66 o 
 -16   1  10       14.46       15.61     18.53 o 
 -15   1  10      164.20      149.24     20.26 o 
 -14   1  10        2.91        0.60     20.11 o 
 -13   1  10      177.19      168.91     10.75 o 
 -12   1  10       51.40       60.00      6.88 o 
 -11   1  10        0.00        0.00      5.86 o 
 -10   1  10       13.19        9.35      6.13 o 
  -9   1  10      274.92      283.83      8.08 o 
  -8   1  10     2038.00     2082.39     15.99 o 
  -7   1  10     1550.21     1524.18     14.20 o 
  -6   1  10     7039.28     6978.79     28.23 o 
  -5   1  10     6482.03     6707.39     28.27 o 
  -4   1  10       46.59       37.59      7.20 o 
  -3   1  10       77.13       58.13      8.02 o 
  -2   1  10       23.31       15.26      7.90 o 
  -1   1  10     2327.13     2424.50     20.20 o 
   0   1  10      823.22      874.24     14.06 o 
   1   1  10      442.57      471.38     12.14 o 
   2   1  10      217.38      214.44     11.53 o 
   3   1  10      643.42      684.50     14.53 o 
   4   1  10      345.42      348.72     12.52 o 
   5   1  10       56.34       52.12     11.37 o 
   6   1  10      160.46      166.21     13.70 o 
   7   1  10        1.09        1.87     12.28 o 
   8   1  10       98.69      103.32     13.43 o 
   9   1  10       25.55       22.60     17.02 o 
  10   1  10      275.79      284.35     39.05 o 
  11   1  10      578.96      521.43     42.49 o 
  12   1  10      699.26      753.20     51.68 o 
  13   1  10     1444.68     1416.56     62.07 o 
  14   1  10      208.24      266.86     48.03 o 
  15   1  10      117.36      127.58     41.64 o 
  16   1  10       10.35        9.26     42.49 o 
 -25   2  10      127.68      124.26     42.10 o 
 -24   2  10        0.15        0.00     36.34 o 
 -23   2  10       26.92        0.00     40.00 o 
 -22   2  10       86.59       87.98     37.98 o 
 -21   2  10       51.65       52.41     34.90 o 
 -20   2  10      191.40      196.31     37.14 o 
 -19   2  10      466.89      472.13     41.78 o 
 -18   2  10        4.20        0.00     32.28 o 
 -17   2  10      337.95      343.16     38.23 o 
 -16   2  10      180.47      183.01     24.69 o 
 -15   2  10      559.37      557.21     23.93 o 
 -14   2  10       58.07       66.96     11.84 o 
 -13   2  10       16.19       23.32     11.48 o 
 -12   2  10       69.97       59.23     10.60 o 
 -11   2  10      330.90      334.58     10.08 o 
 -10   2  10      172.43      174.77      9.10 o 
  -9   2  10      453.15      439.31     10.92 o 
  -8   2  10      391.65      420.26     11.28 o 
  -7   2  10      279.66      284.51      9.53 o 
  -6   2  10       28.15       25.28      7.72 o 
  -5   2  10      529.16      511.47     10.29 o 
  -4   2  10      201.99      211.97      8.48 o 
  -3   2  10      146.80      142.10      8.48 o 
  -2   2  10     1239.48     1275.57     16.25 o 
  -1   2  10     1541.25     1641.92     18.38 o 
   0   2  10      540.96      538.28     12.87 o 
   1   2  10      312.48      301.58     11.55 o 
   2   2  10        2.60        0.00     10.79 o 
   3   2  10      320.04      313.33     13.16 o 
   4   2  10       71.19       75.98     11.88 o 
   5   2  10      654.01      660.49     16.34 o 
   6   2  10      714.91      731.40     17.22 o 
   7   2  10        1.27        3.17     11.86 o 
   8   2  10       74.92       65.58     17.03 o 
   9   2  10      207.00      204.32     20.46 o 
  10   2  10       31.12       27.06     18.07 o 
  11   2  10      144.89      156.44     36.65 o 
  12   2  10       90.64      114.72     39.47 o 
  13   2  10      577.71      572.55     49.38 o 
  14   2  10      101.33      100.91     39.65 o 
  15   2  10       76.22       88.38     41.14 o 
 -24   3  10       34.84        0.00     41.51 o 
 -23   3  10       35.14        0.00     43.09 o 
 -22   3  10        8.25        0.00     39.79 o 
 -21   3  10      241.42      256.73     43.24 o 
 -20   3  10       43.53       42.46     35.83 o 
 -19   3  10      157.13      168.33     29.48 o 
 -18   3  10       35.50       27.17     25.02 o 
 -17   3  10      135.04      129.36     25.55 o 
 -16   3  10        5.04        0.87     23.46 o 
 -15   3  10       16.96       17.31     14.85 o 
 -14   3  10      338.54      345.16     18.40 o 
 -13   3  10      251.59      251.44     17.42 o 
 -12   3  10       12.75       13.92     13.23 o 
 -11   3  10       32.36       29.93     10.89 o 
 -10   3  10      187.37      201.02     11.23 o 
  -9   3  10        7.53       12.03      9.79 o 
  -8   3  10      988.59     1020.88     16.47 o 
  -7   3  10       33.73       39.74     10.29 o 
  -6   3  10       94.92       98.00     10.83 o 
  -5   3  10      122.05      116.56     10.77 o 
  -4   3  10      254.14      249.33     10.95 o 
  -3   3  10        8.12       16.35      9.74 o 
  -2   3  10        0.76        2.13     10.34 o 
  -1   3  10     1402.08     1362.94     19.51 o 
   0   3  10       49.62       28.59     11.68 o 
   1   3  10      135.27      125.92     13.13 o 
   2   3  10     1033.61     1040.78     18.91 o 
   3   3  10      820.93      807.83     17.81 o 
   4   3  10       51.76       45.88     12.33 o 
   5   3  10       37.67       42.44     12.03 o 
   6   3  10     1420.31     1372.17     21.18 o 
   7   3  10     1406.70     1441.68     24.93 o 
   8   3  10     2862.40     2800.83     35.01 o 
   9   3  10      339.60      336.13     18.59 o 
  10   3  10      234.99      250.46     19.36 o 
  11   3  10        0.01        0.00     17.96 o 
  12   3  10      325.53      333.24     35.04 o 
  13   3  10       76.35       78.03     29.61 o 
  14   3  10       27.85       20.13     42.42 o 
 -22   4  10        1.53        0.00     43.80 o 
 -21   4  10        3.29        2.99     39.21 o 
 -20   4  10       11.95       30.18     30.00 o 
 -19   4  10     1016.39     1038.42     45.48 o 
 -18   4  10        0.11        0.00     27.08 o 
 -17   4  10       54.36       56.19     27.29 o 
 -16   4  10        0.60        7.35     18.38 o 
 -15   4  10      867.50      864.86     25.82 o 
 -14   4  10      327.98      336.36     20.22 o 
 -13   4  10      167.97      161.64     18.13 o 
 -12   4  10      179.86      181.96     18.68 o 
 -11   4  10        0.75        9.03     16.46 o 
 -10   4  10        0.01        3.37     11.74 o 
  -9   4  10      110.32      115.31     12.56 o 
  -8   4  10      223.86      228.15     14.50 o 
  -7   4  10       18.73       25.01     12.80 o 
  -6   4  10       91.96       94.49     12.64 o 
  -5   4  10      112.15      103.67     13.92 o 
  -4   4  10      249.76      229.91     15.02 o 
  -3   4  10       82.65       85.02     12.53 o 
  -2   4  10      613.82      604.66     17.44 o 
  -1   4  10     1318.44     1300.60     22.05 o 
   0   4  10       29.47       24.45     13.04 o 
   1   4  10      792.82      795.18     20.00 o 
   2   4  10      203.02      219.42     15.17 o 
   3   4  10      460.90      436.40     16.98 o 
   4   4  10      284.80      268.29     15.36 o 
   5   4  10      188.84      196.35     14.69 o 
   6   4  10      262.54      258.12     16.00 o 
   7   4  10     1066.69      983.24     27.08 o 
   8   4  10      451.35      445.06     22.23 o 
   9   4  10       48.87       53.53     18.30 o 
  10   4  10       97.24      125.77     21.25 o 
  11   4  10       11.12        7.43     19.08 o 
  12   4  10      101.40       80.45     28.29 o 
 -19   5  10      605.39      651.56     51.92 o 
 -18   5  10       21.42       24.27     29.71 o 
 -17   5  10      118.94      104.85     31.96 o 
 -16   5  10      173.35      197.25     21.46 o 
 -15   5  10      342.74      341.69     23.47 o 
 -14   5  10       55.91       46.82     19.33 o 
 -13   5  10      170.33      184.54     20.67 o 
 -12   5  10       15.88       24.18     17.61 o 
 -11   5  10       59.82       64.20     18.83 o 
 -10   5  10      125.41      127.68     19.39 o 
  -9   5  10      108.01      119.98     14.74 o 
  -8   5  10       25.65       15.77     13.11 o 
  -7   5  10        3.68        0.00     14.87 o 
  -6   5  10      132.28      144.66     16.12 o 
  -5   5  10     1251.95     1226.00     28.05 o 
  -4   5  10       47.05       41.54     15.72 o 
  -3   5  10      457.31      435.09     21.43 o 
  -2   5  10       16.68       22.41     15.99 o 
  -1   5  10      514.12      524.08     18.85 o 
   0   5  10        0.09        0.29     14.43 o 
   1   5  10        1.11        0.00     13.54 o 
   2   5  10       38.17       46.86     15.45 o 
   3   5  10      425.21      424.68     20.70 o 
   4   5  10        6.52        0.34     16.15 o 
   5   5  10        0.20        7.90     16.54 o 
   6   5  10      257.51      201.88     25.27 o 
   7   5  10       71.08       91.43     25.22 o 
   8   5  10      164.74      185.12     26.01 o 
   9   5  10       59.52       76.51     23.81 o 
  10   5  10      270.73      290.02     28.62 o 
 -16   6  10       34.72       24.06     23.49 o 
 -15   6  10      271.15      271.75     26.04 o 
 -14   6  10      425.38      453.18     28.51 o 
 -13   6  10      199.04      186.03     24.65 o 
 -12   6  10        4.40        9.12     23.30 o 
 -11   6  10      113.73      135.93     23.57 o 
 -10   6  10      193.37      203.48     29.76 o 
  -9   6  10       26.87       31.42     20.10 o 
  -8   6  10       34.04       33.14     18.52 o 
  -7   6  10      502.70      485.12     24.07 o 
  -6   6  10        0.29        7.53     18.14 o 
  -5   6  10      167.94      134.78     19.21 o 
  -4   6  10       53.50       51.76     19.19 o 
  -3   6  10      147.26      142.61     20.03 o 
  -2   6  10       27.32       34.93     19.01 o 
  -1   6  10        7.95       12.95     17.60 o 
   0   6  10      243.65      247.01     20.55 o 
   1   6  10       54.61       73.63     16.84 o 
   2   6  10        8.20        3.80     16.54 o 
   3   6  10       27.27       33.95     16.02 o 
   4   6  10      179.63      175.95     17.96 o 
   5   6  10       15.42       15.21     22.88 o 
   6   6  10        0.34        2.81     22.37 o 
  -8   7  10        8.32       27.31     21.46 o 
  -7   7  10        0.01        2.97     19.70 o 
  -6   7  10        3.32       11.65     20.02 o 
  -5   7  10      166.65      163.27     21.78 o 
  -4   7  10        0.92        0.00     19.05 o 
  -3   7  10       99.86      122.93     20.41 o 
  -2   7  10       29.35       34.83     20.79 o 
  -1   7  10        8.99       15.19     20.97 o 
 -25   0  11       18.55       49.38     50.66 o 
 -23   0  11      173.52      191.71     56.72 o 
 -21   0  11       51.21       60.27     30.71 o 
 -19   0  11        0.07        4.24     29.49 o 
 -17   0  11     3522.78     3514.59     69.87 o 
 -15   0  11     2171.28     2194.45     54.88 o 
 -13   0  11       97.29      103.79     11.40 o 
 -11   0  11       79.19       83.14     11.29 o 
  -9   0  11     2770.39     2944.12     30.84 o 
  -7   0  11    19831.20    20219.29     86.25 o 
  -5   0  11    10476.26    10751.40     75.91 o 
  -3   0  11    12460.44    12826.22     70.95 o 
  -1   0  11     2105.98     2154.21     29.92 o 
   1   0  11     1104.42     1092.85     24.30 o 
   3   0  11      246.56      262.06     20.10 o 
   5   0  11       27.76       31.22     14.21 o 
   7   0  11      242.30      236.54     16.94 o 
   9   0  11       10.33       32.00     26.00 o 
  11   0  11     1780.92     1727.66     89.67 o 
  13   0  11       13.39       13.23     48.84 o 
  15   0  11      810.64      855.58     85.24 o 
 -25   1  11      377.25      374.39     45.17 o 
 -24   1  11      438.04      445.80     44.41 o 
 -23   1  11      427.73      428.49     33.83 o 
 -22   1  11      236.37      197.41     29.95 o 
 -21   1  11     1037.75     1076.68     42.54 o 
 -20   1  11      374.62      368.59     31.56 o 
 -19   1  11      289.82      322.12     30.31 o 
 -18   1  11      760.32      762.00     29.55 o 
 -17   1  11     1362.30     1303.43     34.21 o 
 -16   1  11      938.82      920.95     34.21 o 
 -15   1  11     1567.99     1572.02     39.62 o 
 -14   1  11      607.27      612.72     18.98 o 
 -13   1  11       24.37       18.21     11.27 o 
 -12   1  11      737.95      751.84     11.63 o 
 -11   1  11        3.30        8.54      6.29 o 
 -10   1  11       13.57       19.64      6.47 o 
  -9   1  11     1089.33     1138.97     13.09 o 
  -8   1  11     1779.11     1745.76     15.70 o 
  -7   1  11     2670.06     2730.44     19.27 o 
  -6   1  11     8755.56     8740.04     34.48 o 
  -5   1  11     4014.64     4067.10     23.73 o 
  -4   1  11      246.09      270.60     10.48 o 
  -3   1  11       95.89      116.76      8.87 o 
  -2   1  11        0.56        1.65      8.73 o 
  -1   1  11     3829.98     3838.59     25.93 o 
   0   1  11      598.49      612.49     13.39 o 
   1   1  11      259.24      271.97     11.24 o 
   2   1  11       44.21       44.45     10.88 o 
   3   1  11      235.67      229.46     12.28 o 
   4   1  11       29.00       24.23     11.51 o 
   5   1  11       42.40       45.23     12.82 o 
   6   1  11      500.67      519.52     17.59 o 
   7   1  11       88.00       97.68     13.49 o 
   8   1  11       22.04       31.39     13.00 o 
   9   1  11        9.68       10.05     17.04 o 
  10   1  11        4.65        8.28     34.91 o 
  11   1  11      127.51      148.90     38.36 o 
  12   1  11        1.00        7.80     37.18 o 
  13   1  11       43.64       36.79     39.68 o 
  14   1  11       28.91       36.41     39.57 o 
  15   1  11      100.28       71.01     39.99 o 
 -25   2  11        2.07       14.32     40.25 o 
 -24   2  11       21.31       28.44     39.64 o 
 -23   2  11        0.75        5.10     40.18 o 
 -22   2  11       38.76       59.04     35.03 o 
 -21   2  11      615.14      708.06     50.29 o 
 -20   2  11       24.24        2.39     32.39 o 
 -19   2  11       35.01       29.90     32.52 o 
 -18   2  11       16.89       29.95     31.25 o 
 -17   2  11       20.79       19.67     30.94 o 
 -16   2  11       87.76       86.37     32.34 o 
 -15   2  11       86.83      102.24     23.39 o 
 -14   2  11      720.97      762.48     18.30 o 
 -13   2  11       26.45       23.64     11.65 o 
 -12   2  11       34.48       29.84      8.78 o 
 -11   2  11      227.19      223.57      9.77 o 
 -10   2  11      336.48      342.62     10.76 o 
  -9   2  11      340.56      347.61     11.41 o 
  -8   2  11       87.16      101.08      9.65 o 
  -7   2  11        2.73        4.17      8.72 o 
  -6   2  11       13.63       14.71      8.02 o 
  -5   2  11        1.57        3.54      7.98 o 
  -4   2  11     1788.14     1767.91     17.55 o 
  -3   2  11      584.54      590.98     13.34 o 
  -2   2  11        2.74        7.70      9.07 o 
  -1   2  11       38.30       39.04      9.60 o 
   0   2  11     1324.11     1420.23     18.74 o 
   1   2  11      264.96      278.70     12.37 o 
   2   2  11     1364.29     1394.53     21.08 o 
   3   2  11      931.78      932.08     18.16 o 
   4   2  11      166.67      182.61     13.09 o 
   5   2  11      375.30      393.49     15.34 o 
   6   2  11     4751.91     4758.54     35.97 o 
   7   2  11       39.87       44.27     12.79 o 
   8   2  11       26.94       25.66     17.97 o 
   9   2  11        0.97        0.00     18.09 o 
  10   2  11     1045.65     1053.71     31.55 o 
  11   2  11      645.33      638.47     48.13 o 
  12   2  11       14.76       15.29     37.24 o 
  13   2  11       25.20        9.57     41.75 o 
  14   2  11      342.86      351.74     50.23 o 
 -24   3  11        1.35        0.00     40.30 o 
 -23   3  11        0.10        0.00     42.73 o 
 -22   3  11        1.29        0.00     37.64 o 
 -21   3  11      299.23      295.94     45.41 o 
 -20   3  11       94.80      128.44     39.28 o 
 -19   3  11      469.16      490.80     44.67 o 
 -18   3  11       42.03       33.40     35.72 o 
 -17   3  11      169.40      179.39     27.32 o 
 -16   3  11       91.94       81.86     23.36 o 
 -15   3  11      299.74      275.15     18.12 o 
 -14   3  11       21.67       17.64     15.37 o 
 -13   3  11     1908.77     1906.79     27.91 o 
 -12   3  11       15.78       20.53     13.94 o 
 -11   3  11       10.78        7.10      9.84 o 
 -10   3  11        3.35        3.80     10.11 o 
  -9   3  11      129.28      138.29     11.16 o 
  -8   3  11        6.70       11.43     10.28 o 
  -7   3  11      905.63      875.27     16.21 o 
  -6   3  11       30.31       30.79     10.53 o 
  -5   3  11      483.53      483.81     15.36 o 
  -4   3  11       35.08       49.94     11.86 o 
  -3   3  11     2707.10     2729.58     25.73 o 
  -2   3  11      304.80      318.38     13.46 o 
  -1   3  11      653.29      675.55     18.59 o 
   0   3  11       20.02       23.68     12.88 o 
   1   3  11     3264.54     3253.50     33.52 o 
   2   3  11      179.32      187.92     15.25 o 
   3   3  11      339.47      332.49     15.27 o 
   4   3  11       15.05       20.59     12.53 o 
   5   3  11        0.73        9.39     12.78 o 
   6   3  11      488.59      480.83     17.02 o 
   7   3  11       15.57        7.16     16.36 o 
   8   3  11        3.28        6.00     15.68 o 
   9   3  11        1.78        0.00     16.33 o 
  10   3  11      684.90      668.87     26.96 o 
  11   3  11      159.61      144.82     26.32 o 
  12   3  11        5.01       20.14     36.63 o 
  13   3  11       70.91       99.73     37.03 o 
 -22   4  11      109.01       81.89     43.80 o 
 -21   4  11       65.58       61.92     41.15 o 
 -20   4  11      139.44      143.44     45.36 o 
 -19   4  11      159.97      163.85     31.51 o 
 -18   4  11      542.25      544.80     38.08 o 
 -17   4  11      121.66      108.22     27.93 o 
 -16   4  11        8.12       19.55     16.62 o 
 -15   4  11      110.65      117.32     17.16 o 
 -14   4  11      405.92      413.44     21.57 o 
 -13   4  11      404.85      402.13     21.30 o 
 -12   4  11       49.88       66.26     17.46 o 
 -11   4  11       46.28       49.66     16.45 o 
 -10   4  11      416.16      426.30     15.69 o 
  -9   4  11      479.81      499.42     16.38 o 
  -8   4  11      587.58      583.21     16.75 o 
  -7   4  11      604.85      584.32     17.13 o 
  -6   4  11      173.17      183.02     14.53 o 
  -5   4  11       20.88       20.60     13.26 o 
  -4   4  11      109.74      114.49     14.30 o 
  -3   4  11      247.44      249.68     17.29 o 
  -2   4  11        0.44       11.34     13.95 o 
  -1   4  11        4.27        5.15     12.83 o 
   0   4  11       88.21       85.73     14.28 o 
   1   4  11       35.16       32.60     13.94 o 
   2   4  11     1237.66     1127.08     22.49 o 
   3   4  11      423.47      411.24     17.20 o 
   4   4  11      216.76      236.57     15.33 o 
   5   4  11        4.54       11.19     13.06 o 
   6   4  11      756.46      699.40     22.72 o 
   7   4  11      241.67      248.71     20.18 o 
   8   4  11       51.96       45.57     18.36 o 
   9   4  11        1.28        1.67     20.07 o 
  10   4  11       14.01       22.42     20.62 o 
  11   4  11       32.37       42.87     21.93 o 
 -19   5  11        0.73       11.03     29.55 o 
 -18   5  11      113.31      118.57     33.18 o 
 -17   5  11       11.28        6.71     21.05 o 
 -16   5  11        4.41        3.97     19.55 o 
 -15   5  11        1.45        5.08     20.10 o 
 -14   5  11      477.75      517.22     25.19 o 
 -13   5  11      282.06      277.46     21.70 o 
 -12   5  11      430.89      456.60     24.03 o 
 -11   5  11       19.35       22.56     18.30 o 
 -10   5  11       50.45       45.37     14.80 o 
  -9   5  11       18.55       18.30     15.11 o 
  -8   5  11      131.41      138.61     16.53 o 
  -7   5  11      630.99      619.15     21.14 o 
  -6   5  11      200.96      193.98     18.18 o 
  -5   5  11        0.01        6.93     16.28 o 
  -4   5  11      157.97      166.96     18.11 o 
  -3   5  11       56.38       72.01     16.16 o 
  -2   5  11       39.13       32.94     15.72 o 
  -1   5  11        2.34        2.23     16.55 o 
   0   5  11      189.60      159.81     16.55 o 
   1   5  11      380.58      318.96     16.42 o 
   2   5  11        1.59        3.91     13.46 o 
   3   5  11      332.87      336.21     17.87 o 
   4   5  11      170.61      152.47     17.44 o 
   5   5  11       13.30       13.04     15.75 o 
   6   5  11      235.49      234.15     23.06 o 
   7   5  11       48.92       65.39     21.13 o 
   8   5  11       55.84       78.86     24.79 o 
   9   5  11       25.58       30.46     25.27 o 
 -15   6  11        8.59       10.39     23.42 o 
 -14   6  11       98.64      107.15     24.42 o 
 -13   6  11       11.95        4.14     19.91 o 
 -12   6  11      112.12      130.12     21.77 o 
 -11   6  11       23.04       26.96     22.94 o 
 -10   6  11      158.61      169.27     25.64 o 
  -9   6  11      236.50      244.04     19.45 o 
  -8   6  11      108.14       84.59     17.95 o 
  -7   6  11        0.92       12.13     17.74 o 
  -6   6  11      554.93      625.44     25.56 o 
  -5   6  11      743.68      744.90     26.94 o 
  -4   6  11      150.83      151.51     21.19 o 
  -3   6  11       78.16       89.14     19.04 o 
  -2   6  11       60.50       73.77     18.30 o 
  -1   6  11      879.70      876.64     27.48 o 
   0   6  11       44.82       44.59     17.59 o 
   1   6  11       18.28       21.50     18.23 o 
   2   6  11       65.73       68.95     18.15 o 
   3   6  11        0.15        0.00     16.05 o 
   4   6  11        0.12        5.09     16.56 o 
   5   6  11        1.44        0.11     24.72 o 
 -26   0  12      304.70      398.76     64.49 o 
 -24   0  12       22.16       35.19     54.24 o 
 -22   0  12      828.62      806.80     71.28 o 
 -20   0  12        6.56        0.00     28.86 o 
 -18   0  12      400.42      409.10     36.28 o 
 -16   0  12     2524.21     2509.69     60.54 o 
 -14   0  12        6.66       18.54     25.40 o 
 -12   0  12      893.09      876.35     19.81 o 
 -10   0  12        7.97       12.56     11.70 o 
  -8   0  12     4211.20     4166.14     42.78 o 
  -6   0  12     2838.57     2890.89     37.37 o 
  -4   0  12      553.60      543.66     19.10 o 
  -2   0  12      370.07      410.05     18.28 o 
   0   0  12      804.49      823.13     22.94 o 
   2   0  12      757.72      735.86     23.63 o 
   4   0  12      196.86      206.57     20.89 o 
   6   0  12       24.64       19.71     15.00 o 
   8   0  12        5.65        7.00     14.77 o 
  10   0  12     1445.61     1384.77     84.02 o 
  12   0  12      250.65      317.41     58.00 o 
  14   0  12      223.12      287.74     66.98 o 
 -25   1  12      404.05      452.57     47.75 o 
 -24   1  12      636.37      599.67     40.46 o 
 -23   1  12      243.02      274.31     32.79 o 
 -22   1  12        6.57        0.00     27.07 o 
 -21   1  12      752.86      806.47     39.50 o 
 -20   1  12      686.00      642.77     35.78 o 
 -19   1  12        3.02        2.66     21.11 o 
 -18   1  12      101.27      111.73     24.68 o 
 -17   1  12       73.07       89.64     24.59 o 
 -16   1  12      498.17      483.48     29.83 o 
 -15   1  12       66.34       54.71     23.27 o 
 -14   1  12      776.27      762.87     18.95 o 
 -13   1  12       39.77       44.01     12.27 o 
 -12   1  12      423.78      402.30     10.53 o 
 -11   1  12      187.24      196.53      9.13 o 
 -10   1  12       33.21       28.24      8.02 o 
  -9   1  12      301.27      283.91      9.08 o 
  -8   1  12      568.17      489.57     10.70 o 
  -7   1  12     3004.17     3108.80     21.41 o 
  -6   1  12     1273.88     1198.34     15.05 o 
  -5   1  12      615.71      660.37     13.37 o 
  -4   1  12      446.88      439.23     11.70 o 
  -3   1  12     1373.62     1416.87     17.03 o 
  -2   1  12        1.50        3.88      8.87 o 
  -1   1  12        0.14        2.56      9.70 o 
   0   1  12      761.08      797.99     15.32 o 
   1   1  12       40.22       31.63     10.44 o 
   2   1  12      129.28      128.17     13.01 o 
   3   1  12        6.09        6.09     12.37 o 
   4   1  12      280.21      278.48     15.81 o 
   5   1  12        6.29        1.04     13.40 o 
   6   1  12      383.68      387.24     17.14 o 
   7   1  12      324.97      320.79     16.55 o 
   8   1  12       67.94       88.24     16.19 o 
   9   1  12     1107.74     1117.89     31.46 o 
  10   1  12       32.19       42.06     36.42 o 
  11   1  12      135.70      106.80     41.53 o 
  12   1  12       36.46       32.30     38.26 o 
  13   1  12       86.72      135.54     42.88 o 
  14   1  12      433.94      468.15     50.01 o 
 -25   2  12       13.42       24.35     42.09 o 
 -24   2  12      265.59      276.49     43.53 o 
 -23   2  12      456.03      522.97     66.85 o 
 -22   2  12      263.69      206.95     39.41 o 
 -21   2  12      203.77      183.40     38.43 o 
 -20   2  12        4.69        0.00     32.74 o 
 -19   2  12       48.75       58.88     33.35 o 
 -18   2  12       20.84       15.69     32.45 o 
 -17   2  12       49.36       50.67     31.78 o 
 -16   2  12       40.79       28.13     23.46 o 
 -15   2  12      307.81      295.71     18.80 o 
 -14   2  12      137.63      142.10     15.07 o 
 -13   2  12       24.03       22.31     12.19 o 
 -12   2  12       12.03       15.18      8.76 o 
 -11   2  12      151.18      158.15      9.84 o 
 -10   2  12      556.53      555.93     13.32 o 
  -9   2  12      283.40      282.45     11.48 o 
  -8   2  12       60.41       61.82      9.79 o 
  -7   2  12      258.02      256.62     11.43 o 
  -6   2  12      111.90      112.82      9.60 o 
  -5   2  12      994.80      944.84     14.81 o 
  -4   2  12        0.00        0.00     10.65 o 
  -3   2  12     3400.57     3508.82     26.46 o 
  -2   2  12        3.62        3.33      9.59 o 
  -1   2  12     2322.18     2240.65     23.03 o 
   0   2  12        7.80       13.38     10.71 o 
   1   2  12      665.85      645.90     17.10 o 
   2   2  12      605.51      600.47     17.24 o 
   3   2  12      378.61      376.74     15.28 o 
   4   2  12       20.86       18.65     12.14 o 
   5   2  12      580.81      560.36     17.25 o 
   6   2  12      477.15      452.88     18.22 o 
   7   2  12      177.91      186.36     15.63 o 
   8   2  12      920.94      939.68     30.21 o 
   9   2  12      557.65      563.20     26.87 o 
  10   2  12        3.96        5.54     27.11 o 
  11   2  12       32.07       40.31     39.49 o 
  12   2  12       68.56       43.68     37.23 o 
  13   2  12       37.98       13.66     40.64 o 
 -24   3  12        5.61        0.00     44.77 o 
 -23   3  12       96.31       96.41     39.53 o 
 -22   3  12        6.04        1.51     39.14 o 
 -21   3  12      109.25      147.49     41.76 o 
 -20   3  12       33.63       30.68     37.19 o 
 -19   3  12       35.74       17.65     38.11 o 
 -18   3  12      119.56      110.08     35.78 o 
 -17   3  12      169.21      175.92     36.58 o 
 -16   3  12       27.70        4.59     33.29 o 
 -15   3  12      246.06      234.57     17.38 o 
 -14   3  12        1.21        4.78     13.70 o 
 -13   3  12      279.14      275.51     15.22 o 
 -12   3  12       46.06       41.15     13.00 o 
 -11   3  12       61.56       56.14     10.61 o 
 -10   3  12      342.55      356.23     13.05 o 
  -9   3  12       39.20       40.55     10.63 o 
  -8   3  12       22.13       24.02     10.73 o 
  -7   3  12       74.67       85.45     11.30 o 
  -6   3  12       57.88       54.56     12.28 o 
  -5   3  12      290.26      306.71     14.91 o 
  -4   3  12     1184.09     1196.30     21.01 o 
  -3   3  12      582.81      556.18     18.22 o 
  -2   3  12      630.18      639.50     19.13 o 
  -1   3  12      269.06      270.55     15.57 o 
   0   3  12       44.16       46.43     14.09 o 
   1   3  12     1557.84     1548.53     26.06 o 
   2   3  12     1061.70     1092.68     23.55 o 
   3   3  12       62.79       68.34     14.18 o 
   4   3  12     5763.60     5614.04     40.78 o 
   5   3  12      537.15      527.72     17.66 o 
   6   3  12        7.73        8.67     13.05 o 
   7   3  12      188.32      188.27     18.93 o 
   8   3  12      954.59     1005.41     29.58 o 
   9   3  12       59.79       52.13     19.97 o 
  10   3  12       92.08      101.26     20.35 o 
  11   3  12        0.76        0.00     37.41 o 
  12   3  12        1.62       12.39     38.31 o 
 -22   4  12       26.18       10.25     43.75 o 
 -21   4  12       96.79      106.66     42.14 o 
 -20   4  12      486.18      453.80     50.98 o 
 -19   4  12      822.12      847.16     57.73 o 
 -18   4  12       42.67       31.35     37.66 o 
 -17   4  12     1052.37     1049.35     42.48 o 
 -16   4  12       23.18       24.94     16.46 o 
 -15   4  12       82.63       67.42     17.46 o 
 -14   4  12        1.42        3.37     16.47 o 
 -13   4  12     1075.00     1118.53     28.30 o 
 -12   4  12       20.41       22.94     16.79 o 
 -11   4  12      347.88      371.92     16.41 o 
 -10   4  12       94.69       94.03     13.02 o 
  -9   4  12       18.13       14.58     11.93 o 
  -8   4  12      319.70      327.20     16.50 o 
  -7   4  12      802.01      785.94     19.97 o 
  -6   4  12      164.90      161.48     14.87 o 
  -5   4  12      133.58      107.63     14.32 o 
  -4   4  12      468.68      449.16     19.03 o 
  -3   4  12      633.03      571.58     19.26 o 
  -2   4  12      435.12      429.53     18.62 o 
  -1   4  12      100.28      111.05     15.37 o 
   0   4  12       11.13       13.33     15.64 o 
   1   4  12      375.18      401.49     17.73 o 
   2   4  12       68.26       48.20     13.55 o 
   3   4  12        0.00        5.81     13.44 o 
   4   4  12      322.44      313.57     16.66 o 
   5   4  12      294.33      287.24     17.07 o 
   6   4  12       72.91       47.78     16.70 o 
   7   4  12        1.92       12.41     19.47 o 
   8   4  12        0.42        6.95     18.80 o 
   9   4  12        5.35       11.56     19.98 o 
  10   4  12       74.87       74.35     23.65 o 
 -19   5  12      134.41      114.37     31.93 o 
 -18   5  12      415.08      457.99     39.10 o 
 -17   5  12       83.82       53.52     21.90 o 
 -16   5  12       23.02       22.42     20.23 o 
 -15   5  12       29.33       38.96     19.60 o 
 -14   5  12       45.45       45.48     19.83 o 
 -13   5  12        8.34       10.20     17.87 o 
 -12   5  12      415.32      419.97     23.70 o 
 -11   5  12        0.51        6.82     17.76 o 
 -10   5  12      222.47      231.16     17.28 o 
  -9   5  12      468.74      453.70     19.84 o 
  -8   5  12       23.39       17.05     15.10 o 
  -7   5  12     1257.57     1216.03     26.40 o 
  -6   5  12        3.44        4.26     17.08 o 
  -5   5  12      264.24      226.27     19.18 o 
  -4   5  12      237.31      230.55     20.10 o 
  -3   5  12      129.68      125.87     16.54 o 
  -2   5  12      659.21      651.67     21.79 o 
  -1   5  12       45.13       39.76     15.25 o 
   0   5  12        0.10       12.39     15.11 o 
   1   5  12      194.66      201.35     17.08 o 
   2   5  12       39.88       37.19     14.95 o 
   3   5  12      117.91      102.61     16.05 o 
   4   5  12       20.62       23.32     14.63 o 
   5   5  12       59.52       52.07     19.82 o 
   6   5  12       48.82       52.24     21.76 o 
   7   5  12        2.47        0.00     21.22 o 
   8   5  12      237.07      267.64     24.81 o 
 -15   6  12        0.86        0.00     20.16 o 
 -14   6  12        3.12       27.00     21.72 o 
 -13   6  12       69.37       81.32     21.95 o 
 -12   6  12      243.71      251.20     25.55 o 
 -11   6  12      366.59      417.83     29.62 o 
 -10   6  12       11.91       25.83     23.05 o 
  -9   6  12       21.87       14.40     18.28 o 
  -8   6  12       51.51       60.36     18.03 o 
  -7   6  12      564.22      598.48     25.18 o 
  -6   6  12      142.54      169.49     20.30 o 
  -5   6  12        0.61        3.46     17.52 o 
  -4   6  12       43.15       44.37     19.47 o 
  -3   6  12       35.61       30.47     18.30 o 
  -2   6  12       27.26       25.54     18.72 o 
  -1   6  12      108.25       93.88     18.93 o 
   0   6  12       32.67       60.20     18.33 o 
   1   6  12       46.27       51.01     18.38 o 
   2   6  12       73.55      115.06     19.31 o 
   3   6  12       28.53       25.09     18.66 o 
   4   6  12      113.49      113.72     21.04 o 
 -25   0  13     1550.19     1622.41     97.55 o 
 -23   0  13        6.59       61.03     55.63 o 
 -21   0  13       26.17        6.52     30.57 o 
 -19   0  13       24.95        2.98     29.42 o 
 -17   0  13       37.12       54.61     29.90 o 
 -15   0  13        4.48       11.05     27.96 o 
 -13   0  13      419.44      442.45     17.53 o 
 -11   0  13      234.98      225.10     15.25 o 
  -9   0  13     6261.70     6413.43     64.24 o 
  -7   0  13     1762.17     1724.77     31.43 o 
  -5   0  13     3111.87     3133.34     36.94 o 
  -3   0  13     1061.77     1194.28     26.17 o 
  -1   0  13      298.10      337.93     19.62 o 
   1   0  13      806.72      797.60     24.95 o 
   3   0  13      810.25      836.27     26.75 o 
   5   0  13      247.05      245.88     18.26 o 
   7   0  13       35.95       32.25     15.74 o 
   9   0  13      611.13      688.57     69.89 o 
  11   0  13      671.68      723.99     75.53 o 
  13   0  13      201.91      199.96     64.97 o 
 -25   1  13      119.07       55.09     56.54 o 
 -24   1  13      413.40      483.22     47.47 o 
 -23   1  13      283.85      302.77     43.00 o 
 -22   1  13       21.26        0.00     33.18 o 
 -21   1  13       34.73        0.42     35.95 o 
 -20   1  13       58.08       55.22     31.42 o 
 -19   1  13      207.56      214.61     27.72 o 
 -18   1  13       29.81       28.24     23.83 o 
 -17   1  13      606.75      552.36     32.07 o 
 -16   1  13     1592.61     1511.87     41.63 o 
 -15   1  13       15.03       19.61     23.28 o 
 -14   1  13     1903.03     1853.96     27.08 o 
 -13   1  13       40.78       45.62      9.59 o 
 -12   1  13      519.26      518.43     12.07 o 
 -11   1  13       35.57       40.84      8.67 o 
 -10   1  13       10.55        6.24      8.64 o 
  -9   1  13     1762.21     1787.97     18.86 o 
  -8   1  13       17.50       29.25      8.37 o 
  -7   1  13      154.02      152.80      8.88 o 
  -6   1  13      326.32      351.41     12.09 o 
  -5   1  13      883.20      927.95     15.70 o 
  -4   1  13      304.89      276.29     11.51 o 
  -3   1  13      208.85      192.96     11.04 o 
  -2   1  13      120.26      110.66     10.49 o 
  -1   1  13      677.50      652.96     14.78 o 
   0   1  13      110.54      116.08     11.70 o 
   1   1  13       31.11       32.74     11.47 o 
   2   1  13      219.02      226.52     14.53 o 
   3   1  13      425.26      421.82     17.56 o 
   4   1  13      441.71      465.73     18.38 o 
   5   1  13        3.85        9.44     14.09 o 
   6   1  13        1.44        3.96     13.67 o 
   7   1  13       16.71       20.82     13.92 o 
   8   1  13        2.76        9.21     18.18 o 
   9   1  13      178.99      168.93     21.98 o 
  10   1  13        0.55        0.00     38.75 o 
  11   1  13        0.00        8.81     38.64 o 
  12   1  13        1.48        0.00     40.17 o 
  13   1  13        0.06       33.54     40.77 o 
 -25   2  13        2.47       27.00     52.05 o 
 -24   2  13      277.29      266.03     44.91 o 
 -23   2  13        0.07        9.48     37.38 o 
 -22   2  13       35.55       43.92     35.51 o 
 -21   2  13        0.45       16.38     34.34 o 
 -20   2  13       91.96       60.71     33.91 o 
 -19   2  13        0.01        0.00     32.14 o 
 -18   2  13      324.66      309.96     38.93 o 
 -17   2  13     1143.79     1138.08     43.71 o 
 -16   2  13      127.77      113.88     25.93 o 
 -15   2  13       63.90       64.07     14.57 o 
 -14   2  13        0.51        3.11     14.30 o 
 -13   2  13       33.98       39.50     13.10 o 
 -12   2  13      656.04      661.11     14.87 o 
 -11   2  13      115.93      111.92     11.57 o 
 -10   2  13       47.84       44.48     10.18 o 
  -9   2  13      197.86      221.16     11.67 o 
  -8   2  13        0.10        5.09     10.04 o 
  -7   2  13      123.09      130.83     11.04 o 
  -6   2  13       42.21       52.16     10.30 o 
  -5   2  13      560.01      533.67     15.39 o 
  -4   2  13      454.58      454.70     14.96 o 
  -3   2  13      133.15      126.49     12.72 o 
  -2   2  13      206.13      204.17     13.61 o 
  -1   2  13      326.37      342.14     13.77 o 
   0   2  13     3592.31     3532.43     29.66 o 
   1   2  13      155.68      151.13     13.98 o 
   2   2  13     2956.08     2850.33     30.39 o 
   3   2  13        0.52        3.40     13.45 o 
   4   2  13        0.00        0.00     13.75 o 
   5   2  13       59.20       50.50     14.81 o 
   6   2  13      984.46     1028.26     23.65 o 
   7   2  13       10.70        8.34     17.65 o 
   8   2  13      654.55      673.34     28.61 o 
   9   2  13       28.74       32.62     21.16 o 
  10   2  13       42.21       58.01     28.79 o 
  11   2  13        5.09        0.00     41.12 o 
  12   2  13        1.74        3.00     37.07 o 
 -24   3  13        1.36       10.12     42.56 o 
 -23   3  13      155.27      188.16     53.02 o 
 -22   3  13       67.87       94.47     42.65 o 
 -21   3  13        2.74        0.00     37.99 o 
 -20   3  13        2.03        0.00     35.76 o 
 -19   3  13        2.12       13.51     37.05 o 
 -18   3  13      109.48       94.60     35.28 o 
 -17   3  13      469.69      456.34     42.81 o 
 -16   3  13       12.97        5.46     19.27 o 
 -15   3  13      170.30      163.72     18.81 o 
 -14   3  13      329.54      336.59     19.27 o 
 -13   3  13     1471.17     1486.65     24.79 o 
 -12   3  13       67.83       62.91     13.53 o 
 -11   3  13      126.95      126.50     11.54 o 
 -10   3  13       80.57       78.42     11.35 o 
  -9   3  13      346.20      331.59     13.46 o 
  -8   3  13      318.68      337.99     13.56 o 
  -7   3  13      132.48      130.43     13.19 o 
  -6   3  13      705.31      674.14     18.13 o 
  -5   3  13        5.34        5.89     13.23 o 
  -4   3  13     1938.31     1842.60     26.79 o 
  -3   3  13     1870.51     1881.29     27.62 o 
  -2   3  13        4.39       19.60     15.48 o 
  -1   3  13        1.17        6.23     15.60 o 
   0   3  13       74.20       80.43     14.63 o 
   1   3  13       86.73       86.91     15.17 o 
   2   3  13      817.88      797.13     20.71 o 
   3   3  13      430.05      441.70     18.02 o 
   4   3  13     1063.12     1007.55     22.68 o 
   5   3  13      104.05      114.94     13.84 o 
   6   3  13      649.26      612.33     19.19 o 
   7   3  13       96.47      112.70     20.12 o 
   8   3  13      104.25       94.15     19.72 o 
   9   3  13        5.17        1.96     22.90 o 
  10   3  13        1.71        0.00     23.34 o 
  11   3  13        3.38        7.83     37.32 o 
 -22   4  13       32.95       16.84     46.32 o 
 -21   4  13        0.44        3.96     41.03 o 
 -20   4  13       52.60       62.30     45.92 o 
 -19   4  13       12.49       42.37     41.19 o 
 -18   4  13      200.95      272.03     43.12 o 
 -17   4  13      142.33      133.07     37.04 o 
 -16   4  13      591.44      607.27     27.03 o 
 -15   4  13        0.08        0.00     16.54 o 
 -14   4  13        9.78       19.94     16.83 o 
 -13   4  13       21.47       20.12     17.02 o 
 -12   4  13      453.12      457.95     20.42 o 
 -11   4  13     1344.55     1338.39     22.25 o 
 -10   4  13       17.29       17.34     11.97 o 
  -9   4  13      213.70      197.30     14.64 o 
  -8   4  13       30.58       33.37     13.17 o 
  -7   4  13       65.02       58.51     14.15 o 
  -6   4  13       17.88       21.86     13.34 o 
  -5   4  13      242.81      236.97     16.13 o 
  -4   4  13      127.17      113.72     16.15 o 
  -3   4  13     1662.55     1652.21     27.37 o 
  -2   4  13       39.56       43.63     14.79 o 
  -1   4  13      293.20      311.85     18.83 o 
   0   4  13      827.34      816.22     23.33 o 
   1   4  13        3.03        8.78     15.33 o 
   2   4  13     1055.62     1051.63     22.68 o 
   3   4  13        0.74        9.57     13.66 o 
   4   4  13        1.37        2.25     13.89 o 
   5   4  13       33.31       44.20     14.39 o 
   6   4  13       57.30       46.39     18.40 o 
   7   4  13        2.50        8.02     18.05 o 
   8   4  13      150.45      187.80     21.87 o 
   9   4  13      149.38      149.58     24.17 o 
 -19   5  13      373.77      416.46     51.13 o 
 -18   5  13      294.86      321.48     45.83 o 
 -17   5  13        5.59        9.45     20.09 o 
 -16   5  13      412.00      419.68     24.83 o 
 -15   5  13      448.26      458.01     24.34 o 
 -14   5  13       96.23       97.63     20.76 o 
 -13   5  13       26.01       22.90     19.17 o 
 -12   5  13        0.20        3.96     18.77 o 
 -11   5  13       77.40       71.52     20.58 o 
 -10   5  13      319.01      295.76     18.82 o 
  -9   5  13     1234.67     1285.10     25.94 o 
  -8   5  13      400.31      387.21     19.19 o 
  -7   5  13     2050.71     1938.74     34.33 o 
  -6   5  13       66.98       61.35     17.92 o 
  -5   5  13      213.45      204.91     17.75 o 
  -4   5  13      253.01      263.00     17.96 o 
  -3   5  13       66.20       55.99     16.75 o 
  -2   5  13        0.68        0.00     16.18 o 
  -1   5  13       82.37       73.50     15.88 o 
   0   5  13       11.89        4.64     15.57 o 
   1   5  13      102.90       91.69     16.33 o 
   2   5  13       56.08       45.93     16.85 o 
   3   5  13       70.30       91.28     16.66 o 
   4   5  13        9.00       13.82     16.76 o 
   5   5  13      207.06      213.90     20.23 o 
   6   5  13      335.22      389.85     26.27 o 
   7   5  13       51.29       48.59     23.24 o 
 -15   6  13      119.07      126.14     23.11 o 
 -14   6  13       39.47       26.68     23.07 o 
 -13   6  13        1.03       18.80     22.69 o 
 -12   6  13      322.60      385.07     29.60 o 
 -11   6  13       10.67       18.31     22.83 o 
 -10   6  13      184.37      202.58     25.41 o 
  -9   6  13      786.21      798.65     27.90 o 
  -8   6  13        3.94        6.56     17.91 o 
  -7   6  13      576.19      581.72     25.38 o 
  -6   6  13      151.29      160.41     20.73 o 
  -5   6  13      119.86      103.26     21.33 o 
  -4   6  13       82.24       96.95     20.64 o 
  -3   6  13      275.52      281.58     21.91 o 
  -2   6  13        2.68        0.00     20.29 o 
  -1   6  13      177.21      205.88     21.51 o 
   0   6  13        9.69        0.00     18.03 o 
   1   6  13      132.72      124.23     20.06 o 
   2   6  13       82.47      103.18     21.27 o 
 -26   0  14      108.08      155.43     65.46 o 
 -24   0  14       27.98       11.65     56.54 o 
 -22   0  14       40.81       39.72     33.60 o 
 -20   0  14       77.31      100.72     32.91 o 
 -18   0  14     1955.95     1855.84     58.27 o 
 -16   0  14        8.06       14.35     29.70 o 
 -14   0  14      132.03      135.67     17.17 o 
 -12   0  14     1337.12     1336.71     28.69 o 
 -10   0  14       28.17       23.28     15.53 o 
  -8   0  14       88.74       62.63     16.58 o 
  -6   0  14      155.99      169.14     16.89 o 
  -4   0  14      802.08      765.01     23.86 o 
  -2   0  14      469.84      481.48     22.04 o 
   0   0  14      278.90      299.61     20.73 o 
   2   0  14      327.87      282.44     21.94 o 
   4   0  14     1892.31     1853.18     30.27 o 
   6   0  14        4.62       12.45     16.19 o 
   8   0  14       62.78       83.71     21.49 o 
  10   0  14      240.44      300.36     65.82 o 
  12   0  14      273.13      297.69     68.67 o 
 -25   1  14        0.14        0.00     39.89 o 
 -24   1  14       50.10       30.47     34.64 o 
 -23   1  14      371.54      358.30     44.73 o 
 -22   1  14      620.02      528.68     45.70 o 
 -21   1  14       79.81       76.79     34.58 o 
 -20   1  14      552.67      523.74     33.71 o 
 -19   1  14      995.10      895.68     37.54 o 
 -18   1  14        0.78        0.00     23.78 o 
 -17   1  14      258.64      270.17     28.88 o 
 -16   1  14      166.87      164.80     26.69 o 
 -15   1  14       47.45       76.24     25.15 o 
 -14   1  14      184.34      201.63     15.65 o 
 -13   1  14       35.95       30.98      9.18 o 
 -12   1  14      592.03      567.39     13.21 o 
 -11   1  14      204.81      202.65     10.81 o 
 -10   1  14       96.14       98.18     10.24 o 
  -9   1  14     3123.91     3101.24     25.06 o 
  -8   1  14       42.06       33.98      9.72 o 
  -7   1  14     2441.39     2446.56     23.18 o 
  -6   1  14       14.06       17.38     10.35 o 
  -5   1  14      108.90       97.96     10.98 o 
  -4   1  14       15.83       14.12     10.27 o 
  -3   1  14       35.50       33.89     10.57 o 
  -2   1  14        4.43        4.47     10.83 o 
  -1   1  14        7.11        8.34     11.02 o 
   0   1  14      950.89      942.61     18.41 o 
   1   1  14      210.16      206.48     13.33 o 
   2   1  14      135.78      148.95     14.70 o 
   3   1  14      189.26      200.66     16.31 o 
   4   1  14      107.62       96.84     15.12 o 
   5   1  14       70.42       67.66     14.85 o 
   6   1  14     1071.83     1089.67     24.02 o 
   7   1  14      911.73      939.64     23.41 o 
   8   1  14       41.45       41.99     19.95 o 
   9   1  14      181.01      181.29     29.68 o 
  10   1  14      683.74      622.28     50.55 o 
  11   1  14      136.79      132.19     43.29 o 
  12   1  14       36.27       23.08     43.51 o 
 -25   2  14       75.37       74.56     38.95 o 
 -24   2  14       68.74      117.71     40.54 o 
 -23   2  14       40.44       41.91     38.19 o 
 -22   2  14       48.98       31.94     36.21 o 
 -21   2  14       29.16       24.86     36.71 o 
 -20   2  14      487.72      456.68     43.01 o 
 -19   2  14      579.12      581.86     44.61 o 
 -18   2  14      155.66      126.10     33.28 o 
 -17   2  14      223.42      208.86     27.51 o 
 -16   2  14      147.61      144.81     26.14 o 
 -15   2  14      920.58      955.90     23.93 o 
 -14   2  14      163.71      152.68     16.78 o 
 -13   2  14      327.75      316.45     18.14 o 
 -12   2  14       69.47       76.19     11.77 o 
 -11   2  14     1203.11     1182.14     19.91 o 
 -10   2  14       16.99       17.43     11.48 o 
  -9   2  14      168.94      177.41     13.10 o 
  -8   2  14       14.95       22.60     10.55 o 
  -7   2  14        5.21       13.21     10.70 o 
  -6   2  14       24.08       31.02     12.41 o 
  -5   2  14      196.61      189.60     15.40 o 
  -4   2  14      317.28      298.64     14.46 o 
  -3   2  14      642.77      623.75     17.57 o 
  -2   2  14       24.55       20.85     12.60 o 
  -1   2  14      429.03      406.73     16.21 o 
   0   2  14     2000.02     1981.70     28.48 o 
   1   2  14       18.77       19.62     14.50 o 
   2   2  14       12.50       22.97     14.83 o 
   3   2  14       15.95       10.23     14.27 o 
   4   2  14       93.92       84.03     15.51 o 
   5   2  14       15.15        5.61     14.74 o 
   6   2  14        5.59        7.10     14.79 o 
   7   2  14      130.94      142.27     19.30 o 
   8   2  14       31.60       35.00     20.80 o 
   9   2  14        4.80        6.25     19.97 o 
  10   2  14      125.32      133.07     43.72 o 
  11   2  14       30.29       24.84     38.29 o 
 -23   3  14       13.39       39.71     38.30 o 
 -22   3  14      144.68      152.07     41.96 o 
 -21   3  14       44.27       45.76     38.70 o 
 -20   3  14      449.29      436.29     45.96 o 
 -19   3  14      185.74      191.18     41.24 o 
 -18   3  14      355.52      353.87     40.14 o 
 -17   3  14      162.44      155.42     36.17 o 
 -16   3  14       19.17       13.81     17.04 o 
 -15   3  14       83.57       92.34     16.62 o 
 -14   3  14       80.01       89.89     16.85 o 
 -13   3  14      359.95      327.90     18.17 o 
 -12   3  14      279.21      285.37     15.10 o 
 -11   3  14      152.94      143.12     11.99 o 
 -10   3  14       16.28       13.22     11.10 o 
  -9   3  14      568.75      577.54     15.71 o 
  -8   3  14        0.37        4.61     12.37 o 
  -7   3  14        7.47        1.57     12.98 o 
  -6   3  14      141.02      138.51     14.49 o 
  -5   3  14     2179.44     2180.87     29.37 o 
  -4   3  14      356.31      336.02     16.55 o 
  -3   3  14      615.20      601.31     20.04 o 
  -2   3  14      482.36      468.78     20.91 o 
  -1   3  14      134.11      134.74     17.44 o 
   0   3  14     1713.13     1646.64     30.39 o 
   1   3  14       21.16       17.37     16.01 o 
   2   3  14        2.66        8.69     14.22 o 
   3   3  14       87.51       95.35     15.00 o 
   4   3  14      678.43      645.71     20.47 o 
   5   3  14      335.87      321.45     18.72 o 
   6   3  14       44.76       43.01     16.31 o 
   7   3  14      181.82      186.92     22.21 o 
   8   3  14       24.97       26.89     21.94 o 
   9   3  14       13.28        9.13     21.45 o 
  10   3  14        1.75        0.00     31.61 o 
 -22   4  14      181.46      249.12     48.90 o 
 -21   4  14       28.36       26.70     43.74 o 
 -20   4  14       42.19       69.20     40.33 o 
 -19   4  14      230.84      197.25     42.29 o 
 -18   4  14      563.53      560.53     47.67 o 
 -17   4  14      286.55      279.62     26.54 o 
 -16   4  14      169.17      172.99     21.45 o 
 -15   4  14       67.35       52.91     19.64 o 
 -14   4  14      334.52      356.99     24.04 o 
 -13   4  14      298.62      304.99     20.53 o 
 -12   4  14      170.53      177.98     16.67 o 
 -11   4  14      411.43      390.85     15.16 o 
 -10   4  14      266.33      268.48     15.39 o 
  -9   4  14       95.82       93.18     13.47 o 
  -8   4  14        0.29        7.10     13.56 o 
  -7   4  14       30.73       38.32     14.52 o 
  -6   4  14       12.61       10.75     13.89 o 
  -5   4  14       56.03       59.78     15.28 o 
  -4   4  14      745.42      734.04     21.05 o 
  -3   4  14     2885.44     2865.44     34.57 o 
  -2   4  14       21.13       38.60     15.26 o 
  -1   4  14      165.57      200.84     18.38 o 
   0   4  14        4.33        2.96     15.48 o 
   1   4  14       27.06       26.17     16.62 o 
   2   4  14       35.55       29.26     15.39 o 
   3   4  14        0.40        3.85     15.51 o 
   4   4  14      137.32      118.72     15.99 o 
   5   4  14       24.79       23.69     15.00 o 
   6   4  14      112.64       94.69     19.70 o 
   7   4  14       15.78       24.33     19.73 o 
   8   4  14       13.79        0.00     20.66 o 
 -19   5  14       56.70       53.70     38.23 o 
 -18   5  14      130.90      114.06     41.70 o 
 -17   5  14        7.86       10.69     20.64 o 
 -16   5  14      152.20      161.96     22.79 o 
 -15   5  14       45.38       42.06     20.07 o 
 -14   5  14       78.32       68.51     19.65 o 
 -13   5  14      190.04      201.17     24.21 o 
 -12   5  14       92.85       88.10     22.66 o 
 -11   5  14      689.99      694.03     29.75 o 
 -10   5  14       52.34       56.38     15.50 o 
  -9   5  14      170.86      159.46     16.86 o 
  -8   5  14      475.16      505.92     21.10 o 
  -7   5  14       53.15       60.39     17.14 o 
  -6   5  14        3.47        0.31     16.79 o 
  -5   5  14       64.22       55.39     16.81 o 
  -4   5  14       13.82        6.66     15.66 o 
  -3   5  14      101.86       92.02     17.42 o 
  -2   5  14      155.19      118.69     17.68 o 
  -1   5  14      143.24      172.79     18.03 o 
   0   5  14       55.29       68.56     16.52 o 
   1   5  14      499.24      607.18     22.61 o 
   2   5  14      270.08      243.16     18.82 o 
   3   5  14       30.78       41.95     16.95 o 
   4   5  14      215.67      213.40     19.68 o 
   5   5  14        1.41       11.97     21.98 o 
 -14   6  14      108.34      112.96     24.72 o 
 -13   6  14       65.93       67.78     24.72 o 
 -12   6  14        0.03       12.58     22.35 o 
 -11   6  14      727.47      791.93     34.76 o 
 -10   6  14      437.23      476.61     35.99 o 
  -9   6  14       62.60       50.21     19.42 o 
  -8   6  14        0.05        0.00     19.37 o 
  -7   6  14      123.71      106.88     18.85 o 
  -6   6  14        4.66        0.00     18.37 o 
  -5   6  14      151.23      199.61     20.58 o 
  -4   6  14        7.19        9.70     19.27 o 
  -3   6  14      148.74      176.64     22.33 o 
  -2   6  14       27.13       26.74     21.09 o 
  -1   6  14       62.89       53.89     20.93 o 
   0   6  14        6.97        0.00     20.51 o 
   1   6  14      149.30      226.47     28.29 o 
 -25   0  15      176.95      139.41     60.36 o 
 -23   0  15       38.28       25.25     33.40 o 
 -21   0  15        2.91        5.81     31.95 o 
 -19   0  15       48.69       56.37     33.07 o 
 -17   0  15        7.26       57.52     31.36 o 
 -15   0  15        8.78       12.51     30.91 o 
 -13   0  15     1327.28     1364.79     30.35 o 
 -11   0  15       69.56       81.42     17.89 o 
  -9   0  15     2611.99     2792.25     41.67 o 
  -7   0  15       71.91       84.73     16.74 o 
  -5   0  15      857.68      908.85     26.21 o 
  -3   0  15        0.19        0.11     17.39 o 
  -1   0  15      231.29      249.10     21.61 o 
   1   0  15      353.65      345.16     22.88 o 
   3   0  15       93.96       73.30     16.01 o 
   5   0  15      647.38      634.72     23.78 o 
   7   0  15      679.11      664.59     24.78 o 
   9   0  15     1451.09     1385.20     93.55 o 
  11   0  15       15.61       29.36     61.52 o 
 -25   1  15       66.69       97.17     38.98 o 
 -24   1  15      178.99      177.76     39.50 o 
 -23   1  15        4.32       14.70     39.11 o 
 -22   1  15        0.38        6.51     32.26 o 
 -21   1  15      351.54      285.67     30.50 o 
 -20   1  15       47.82       48.67     26.24 o 
 -19   1  15       11.32       27.52     24.78 o 
 -18   1  15      436.84      480.50     32.50 o 
 -17   1  15      134.04      142.54     27.25 o 
 -16   1  15     1389.44     1366.19     42.35 o 
 -15   1  15      141.80      138.36     17.35 o 
 -14   1  15      632.74      594.80     20.45 o 
 -13   1  15     1586.98     1539.97     19.14 o 
 -12   1  15      965.44      942.98     16.31 o 
 -11   1  15      285.84      280.02     12.29 o 
 -10   1  15       91.44       98.21     10.87 o 
  -9   1  15      226.56      254.52     12.34 o 
  -8   1  15      250.47      260.23     12.69 o 
  -7   1  15      523.71      546.27     14.92 o 
  -6   1  15        0.05        4.82     10.71 o 
  -5   1  15     3023.51     3049.80     26.23 o 
  -4   1  15      354.35      360.86     14.04 o 
  -3   1  15      251.15      253.17     13.40 o 
  -2   1  15      308.09      309.69     13.80 o 
  -1   1  15       40.01       42.89     12.05 o 
   0   1  15      136.51      136.33     13.02 o 
   1   1  15       61.89       54.30     12.92 o 
   2   1  15      277.49      256.95     17.02 o 
   3   1  15       73.49       89.45     15.81 o 
   4   1  15      249.83      230.62     17.15 o 
   5   1  15      436.89      435.39     19.36 o 
   6   1  15       76.57       78.29     15.59 o 
   7   1  15       25.94       28.14     15.36 o 
   8   1  15       17.00       26.72     20.23 o 
   9   1  15        9.23        3.27     38.15 o 
  10   1  15        0.25        7.55     39.69 o 
  11   1  15       16.06       13.99     40.46 o 
 -25   2  15       12.60       21.88     39.50 o 
 -24   2  15       78.43       42.73     37.81 o 
 -23   2  15       34.03       21.49     36.73 o 
 -22   2  15      197.89      166.14     42.20 o 
 -21   2  15       23.60        0.00     35.10 o 
 -20   2  15       74.09       58.61     35.78 o 
 -19   2  15      160.36      132.26     35.46 o 
 -18   2  15      333.55      310.65     29.41 o 
 -17   2  15      148.86      138.23     26.69 o 
 -16   2  15      120.91      112.87     26.91 o 
 -15   2  15      883.16      906.90     24.28 o 
 -14   2  15       60.31       72.59     16.34 o 
 -13   2  15      849.27      857.88     19.57 o 
 -12   2  15      239.96      238.27     13.91 o 
 -11   2  15      525.35      497.11     16.00 o 
 -10   2  15      836.98      825.07     18.50 o 
  -9   2  15      681.89      667.16     17.50 o 
  -8   2  15       17.14       20.20     12.32 o 
  -7   2  15      833.84      822.46     18.93 o 
  -6   2  15      888.35      854.83     19.57 o 
  -5   2  15       51.15       55.23     13.84 o 
  -4   2  15        1.24        0.00     13.62 o 
  -3   2  15      660.43      662.51     17.83 o 
  -2   2  15     1380.00     1328.20     23.23 o 
  -1   2  15      445.26      447.17     18.95 o 
   0   2  15      184.78      198.64     16.56 o 
   1   2  15       36.28       48.55     15.24 o 
   2   2  15     4381.35     4361.23     42.11 o 
   3   2  15      187.63      180.26     16.92 o 
   4   2  15      312.88      311.23     17.85 o 
   5   2  15       25.16       22.65     15.13 o 
   6   2  15      138.62      138.54     16.93 o 
   7   2  15      537.17      535.29     28.52 o 
   8   2  15       49.81       44.16     23.61 o 
   9   2  15       14.25       21.16     22.08 o 
  10   2  15       34.13       36.18     40.53 o 
 -23   3  15       82.85       38.18     39.94 o 
 -22   3  15      102.97       79.90     39.16 o 
 -21   3  15       30.65       23.86     41.92 o 
 -20   3  15      102.57      132.39     38.58 o 
 -19   3  15      689.66      705.65     50.40 o 
 -18   3  15      208.63      201.82     38.82 o 
 -17   3  15       19.24       13.07     32.72 o 
 -16   3  15      440.36      412.38     20.90 o 
 -15   3  15      280.04      287.19     19.51 o 
 -14   3  15      177.27      177.15     18.40 o 
 -13   3  15      134.39      131.29     16.21 o 
 -12   3  15      140.78      133.04     13.23 o 
 -11   3  15      307.17      307.52     14.94 o 
 -10   3  15       23.64       22.40     12.58 o 
  -9   3  15      155.11      159.69     14.09 o 
  -8   3  15      120.20      120.23     14.27 o 
  -7   3  15      243.81      238.77     15.73 o 
  -6   3  15     1052.32     1035.02     21.99 o 
  -5   3  15      215.13      217.61     15.72 o 
  -4   3  15      518.50      550.27     20.30 o 
  -3   3  15     2050.38     2005.85     33.13 o 
  -2   3  15       56.76       57.02     16.31 o 
  -1   3  15      508.04      475.48     21.36 o 
   0   3  15      807.17      779.01     24.98 o 
   1   3  15      246.53      259.71     19.11 o 
   2   3  15        0.08        4.74     15.40 o 
   3   3  15       65.65       72.21     16.61 o 
   4   3  15      454.22      478.89     21.11 o 
   5   3  15       97.39      106.77     18.43 o 
   6   3  15      677.67      700.30     30.93 o 
   7   3  15       43.33       33.45     25.89 o 
   8   3  15        2.77        0.00     25.97 o 
   9   3  15       34.46       37.98     23.03 o 
 -21   4  15        4.98        0.00     39.64 o 
 -20   4  15      175.54      196.54     43.71 o 
 -19   4  15      796.28      902.61     55.14 o 
 -18   4  15       28.90       37.44     37.57 o 
 -17   4  15       61.62       38.95     22.68 o 
 -16   4  15       44.41       48.35     20.36 o 
 -15   4  15        0.26        1.49     19.09 o 
 -14   4  15       22.64       22.51     20.04 o 
 -13   4  15        4.75        5.18     16.18 o 
 -12   4  15        1.90       11.32     18.74 o 
 -11   4  15      775.00      776.69     19.70 o 
 -10   4  15       98.27      108.94     14.02 o 
  -9   4  15      753.98      808.38     20.50 o 
  -8   4  15      739.69      725.88     20.18 o 
  -7   4  15      287.01      283.36     16.74 o 
  -6   4  15       48.40       45.40     15.42 o 
  -5   4  15     1813.28     1782.54     28.81 o 
  -4   4  15     2142.09     2065.23     30.90 o 
  -3   4  15      134.04      131.97     16.12 o 
  -2   4  15       42.23       54.59     14.96 o 
  -1   4  15       87.55       72.89     16.98 o 
   0   4  15       94.13       71.45     17.31 o 
   1   4  15       76.02       51.54     15.86 o 
   2   4  15      183.50      201.52     17.75 o 
   3   4  15       77.87       80.47     17.22 o 
   4   4  15        4.36       13.47     16.72 o 
   5   4  15      223.94      214.30     22.25 o 
   6   4  15       26.51       29.93     23.12 o 
   7   4  15        3.41       10.85     20.53 o 
 -18   5  15      149.52      177.52     44.22 o 
 -17   5  15        8.60       14.41     22.91 o 
 -16   5  15      117.71      109.51     23.55 o 
 -15   5  15       57.46       55.45     22.53 o 
 -14   5  15       65.48       70.18     24.91 o 
 -13   5  15        5.97       15.70     22.20 o 
 -12   5  15      210.65      226.89     23.93 o 
 -11   5  15      259.95      264.01     21.12 o 
 -10   5  15      108.80       97.83     16.99 o 
  -9   5  15       22.69       18.63     15.75 o 
  -8   5  15        0.98        0.00     15.97 o 
  -7   5  15      474.73      446.44     21.03 o 
  -6   5  15      245.27      235.67     19.43 o 
  -5   5  15      100.03       71.97     16.35 o 
  -4   5  15       14.61       18.88     16.14 o 
  -3   5  15      113.71      102.44     18.13 o 
  -2   5  15       17.62       41.79     17.46 o 
  -1   5  15       81.99       86.25     17.89 o 
   0   5  15       30.41       38.50     16.22 o 
   1   5  15        7.90        1.41     16.93 o 
   2   5  15      227.77      245.37     19.91 o 
   3   5  15       48.34       59.66     17.62 o 
   4   5  15       32.96       26.07     18.19 o 
 -13   6  15      147.24      154.45     25.03 o 
 -12   6  15       15.10        9.94     24.40 o 
 -11   6  15        0.23        0.00     26.83 o 
 -10   6  15       20.52       11.14     20.70 o 
  -9   6  15      544.19      596.33     26.11 o 
  -8   6  15        4.94        0.00     18.23 o 
  -7   6  15        5.87        8.50     19.78 o 
  -6   6  15       13.13       19.54     18.27 o 
  -5   6  15       10.91       12.10     18.86 o 
  -4   6  15        0.10        4.78     19.45 o 
  -3   6  15      136.84      170.10     22.47 o 
  -2   6  15        5.29       13.70     20.43 o 
 -24   0  16      208.59      227.43     41.33 o 
 -22   0  16      265.35      240.02     38.31 o 
 -20   0  16      639.02      628.59     45.05 o 
 -18   0  16     2238.50     2202.76     64.24 o 
 -16   0  16     1007.53      982.01     50.63 o 
 -14   0  16      708.81      731.86     25.54 o 
 -12   0  16      332.77      307.23     21.50 o 
 -10   0  16      834.19      864.77     28.69 o 
  -8   0  16      896.28      941.51     30.02 o 
  -6   0  16       10.55       25.68     18.14 o 
  -4   0  16       74.36       62.30     18.80 o 
  -2   0  16      474.80      456.48     24.32 o 
   0   0  16        7.49       20.15     19.01 o 
   2   0  16       11.58       16.55     17.07 o 
   4   0  16     2519.01     2432.05     39.51 o 
   6   0  16     1104.96     1102.74     30.15 o 
   8   0  16     1544.40     1728.81     99.07 o 
  10   0  16      342.93      426.12     67.89 o 
 -25   1  16       74.72       61.63     38.39 o 
 -24   1  16       27.50       21.84     38.11 o 
 -23   1  16        9.48        9.21     37.86 o 
 -22   1  16        6.94        0.00     34.11 o 
 -21   1  16       32.74       35.62     26.30 o 
 -20   1  16      203.95      179.27     28.69 o 
 -19   1  16      692.77      656.39     36.27 o 
 -18   1  16      463.95      422.21     31.88 o 
 -17   1  16       34.77       40.04     27.12 o 
 -16   1  16      100.39       82.97     27.01 o 
 -15   1  16      231.03      217.23     17.23 o 
 -14   1  16      355.96      348.08     18.60 o 
 -13   1  16       87.75       97.27     10.98 o 
 -12   1  16       57.67       59.12     10.94 o 
 -11   1  16     2418.88     2418.94     24.44 o 
 -10   1  16        0.00        4.76     10.92 o 
  -9   1  16     1105.83     1109.06     18.67 o 
  -8   1  16       38.38       58.79     12.11 o 
  -7   1  16     1200.86     1166.96     19.44 o 
  -6   1  16      481.44      454.81     15.00 o 
  -5   1  16      172.82      165.33     12.85 o 
  -4   1  16      636.33      642.07     16.46 o 
  -3   1  16      339.81      349.66     14.56 o 
  -2   1  16      185.88      167.79     13.39 o 
  -1   1  16      346.57      327.24     14.66 o 
   0   1  16      145.52      146.00     13.74 o 
   1   1  16       44.18       47.38     14.75 o 
   2   1  16       18.54       18.95     14.42 o 
   3   1  16     1627.97     1601.70     29.02 o 
   4   1  16      190.74      191.07     17.62 o 
   5   1  16      131.88      140.47     16.81 o 
   6   1  16      370.11      360.25     19.86 o 
   7   1  16      862.66      897.24     26.80 o 
   8   1  16       84.47       73.00     22.31 o 
   9   1  16       85.07      101.18     40.43 o 
  10   1  16       24.24       10.26     36.92 o 
 -24   2  16       21.00       42.74     37.88 o 
 -23   2  16       24.98       10.88     36.03 o 
 -22   2  16      144.11      113.81     41.59 o 
 -21   2  16      299.98      313.44     43.88 o 
 -20   2  16       43.07       48.53     34.15 o 
 -19   2  16      189.43      201.78     29.25 o 
 -18   2  16      420.20      417.43     32.75 o 
 -17   2  16      294.37      298.91     30.43 o 
 -16   2  16       91.80       94.77     18.01 o 
 -15   2  16     1245.28     1240.24     27.44 o 
 -14   2  16      272.98      281.26     18.90 o 
 -13   2  16       18.40       26.20     12.31 o 
 -12   2  16      152.58      160.82     13.46 o 
 -11   2  16      394.53      405.95     15.99 o 
 -10   2  16      113.51      105.75     13.50 o 
  -9   2  16       80.34       82.70     14.44 o 
  -8   2  16       79.78       79.24     14.63 o 
  -7   2  16     1858.25     1820.18     28.12 o 
  -6   2  16       26.83       40.05     13.98 o 
  -5   2  16     5600.03     5505.68     42.66 o 
  -4   2  16      411.01      411.52     18.12 o 
  -3   2  16      548.92      526.21     19.23 o 
  -2   2  16       50.42       47.11     14.13 o 
  -1   2  16       53.89       55.83     15.36 o 
   0   2  16      424.91      391.06     18.89 o 
   1   2  16        6.11       10.36     15.30 o 
   2   2  16     1151.47     1131.83     25.53 o 
   3   2  16      114.62      112.21     16.63 o 
   4   2  16        0.00       11.29     15.25 o 
   5   2  16      614.03      603.46     22.61 o 
   6   2  16      131.96      138.85     18.13 o 
   7   2  16      311.85      307.03     26.10 o 
   8   2  16      131.98      141.91     23.86 o 
   9   2  16       15.84       19.26     31.83 o 
 -23   3  16      143.41      142.38     44.91 o 
 -22   3  16       53.15       28.48     39.83 o 
 -21   3  16       13.08        6.05     36.24 o 
 -20   3  16        8.31       18.14     39.19 o 
 -19   3  16       74.06       74.62     34.14 o 
 -18   3  16       28.70       44.41     34.19 o 
 -17   3  16       24.18       10.77     34.84 o 
 -16   3  16      171.24      182.51     18.61 o 
 -15   3  16        6.93        6.19     16.65 o 
 -14   3  16      119.92      123.25     16.94 o 
 -13   3  16       93.66      110.67     16.34 o 
 -12   3  16       10.12       17.19     12.19 o 
 -11   3  16        8.55        4.33     13.41 o 
 -10   3  16      241.04      234.20     15.79 o 
  -9   3  16      130.66      133.63     16.10 o 
  -8   3  16      114.11      112.84     15.73 o 
  -7   3  16      557.92      525.35     18.64 o 
  -6   3  16      429.94      413.96     17.91 o 
  -5   3  16      289.88      307.18     16.60 o 
  -4   3  16      378.88      382.61     21.11 o 
  -3   3  16       69.44       64.14     17.44 o 
  -2   3  16      236.59      208.56     19.17 o 
  -1   3  16      106.80      100.00     17.14 o 
   0   3  16     1824.89     1749.10     32.93 o 
   1   3  16       24.00       24.28     18.04 o 
   2   3  16      131.69      128.85     18.03 o 
   3   3  16      193.63      206.46     19.91 o 
   4   3  16      867.11      841.59     26.76 o 
   5   3  16       96.18      112.31     18.83 o 
   6   3  16      182.62      162.20     28.75 o 
   7   3  16      146.60      132.98     28.41 o 
   8   3  16       10.81       17.10     24.02 o 
 -21   4  16      266.77      331.13     47.85 o 
 -20   4  16       81.06       94.92     41.05 o 
 -19   4  16       88.91      100.04     38.19 o 
 -18   4  16      489.96      499.61     47.01 o 
 -17   4  16      966.70      982.54     36.70 o 
 -16   4  16        3.49        8.39     20.09 o 
 -15   4  16       66.86       55.21     20.39 o 
 -14   4  16        4.50        9.53     17.10 o 
 -13   4  16        2.32        9.84     18.64 o 
 -12   4  16        2.41        0.00     19.04 o 
 -11   4  16       23.16       24.11     14.06 o 
 -10   4  16      120.61      141.18     14.89 o 
  -9   4  16     2190.40     2138.18     29.10 o 
  -8   4  16        0.44        3.84     14.39 o 
  -7   4  16       14.69       18.15     14.26 o 
  -6   4  16       12.58       25.21     15.46 o 
  -5   4  16      668.31      689.76     21.55 o 
  -4   4  16       14.95       16.07     15.40 o 
  -3   4  16       87.48       96.10     16.59 o 
  -2   4  16      165.58      157.68     18.53 o 
  -1   4  16      136.21      124.91     17.25 o 
   0   4  16        5.14       10.30     17.65 o 
   1   4  16       98.64      120.21     17.51 o 
   2   4  16       78.38       69.37     17.17 o 
   3   4  16      257.71      271.43     19.34 o 
   4   4  16      216.17      251.14     19.03 o 
   5   4  16        8.63       18.69     21.29 o 
   6   4  16       20.00       19.18     24.67 o 
 -18   5  16       30.66       40.28     26.34 o 
 -17   5  16        1.52        3.87     22.41 o 
 -16   5  16        1.80        0.00     22.28 o 
 -15   5  16       96.49       84.83     25.83 o 
 -14   5  16       43.03       57.21     27.89 o 
 -13   5  16       88.61       88.62     24.26 o 
 -12   5  16      104.15       98.99     22.64 o 
 -11   5  16      437.09      419.04     21.53 o 
 -10   5  16       96.27       77.89     16.27 o 
  -9   5  16      105.54      121.77     17.58 o 
  -8   5  16       56.82       48.62     16.93 o 
  -7   5  16      177.62      177.60     18.67 o 
  -6   5  16       51.64       35.90     16.76 o 
  -5   5  16       41.97       48.83     16.63 o 
  -4   5  16       47.33       35.30     17.65 o 
  -3   5  16       78.85       86.71     18.17 o 
  -2   5  16       57.41       48.29     18.04 o 
  -1   5  16      112.61      116.90     19.41 o 
   0   5  16      158.79      191.42     19.03 o 
   1   5  16       81.00       92.91     17.31 o 
   2   5  16      101.33      116.01     19.67 o 
 -11   6  16      119.02      153.36     29.55 o 
 -10   6  16      409.21      379.45     27.26 o 
  -9   6  16      133.26      122.69     19.73 o 
  -8   6  16      105.56      104.62     21.21 o 
  -7   6  16        0.06        0.00     18.50 o 
  -6   6  16      242.24      288.58     21.95 o 
  -5   6  16        1.71        0.00     20.46 o 
  -4   6  16      111.22      117.20     20.79 o 
 -25   0  17       37.21       66.43     50.78 o 
 -23   0  17      332.98      329.98     71.68 o 
 -21   0  17        1.49       17.34     34.25 o 
 -19   0  17       85.88      115.36     35.08 o 
 -17   0  17       15.28       22.20     47.62 o 
 -15   0  17      453.53      476.29     60.12 o 
 -13   0  17     1183.64     1177.84     31.79 o 
 -11   0  17     1100.14     1108.45     31.71 o 
  -9   0  17      556.21      555.84     26.84 o 
  -7   0  17       57.14       72.33     19.04 o 
  -5   0  17        0.17       12.75     19.49 o 
  -3   0  17       14.73       11.86     20.03 o 
  -1   0  17      367.29      358.25     24.46 o 
   1   0  17      448.70      439.26     25.90 o 
   3   0  17      138.86      129.44     19.94 o 
   5   0  17     2846.23     2929.43     44.39 o 
   7   0  17     1488.60     1659.96     44.78 o 
   9   0  17     1010.99      942.52     84.51 o 
 -25   1  17      206.52      184.80     41.46 o 
 -24   1  17      104.50       91.56     38.59 o 
 -23   1  17       27.51       31.24     37.52 o 
 -22   1  17        1.40        4.69     27.88 o 
 -21   1  17       41.22       19.57     28.25 o 
 -20   1  17      254.00      225.12     30.89 o 
 -19   1  17      538.41      524.59     35.65 o 
 -18   1  17      648.37      608.27     36.51 o 
 -17   1  17        3.64        6.34     27.34 o 
 -16   1  17     1611.48     1690.19     47.91 o 
 -15   1  17      224.90      207.90     17.60 o 
 -14   1  17       49.12       64.16     12.38 o 
 -13   1  17     1637.13     1539.33     20.87 o 
 -12   1  17     1425.85     1419.20     20.64 o 
 -11   1  17     2681.34     2672.74     27.91 o 
 -10   1  17      198.90      214.21     14.28 o 
  -9   1  17     2341.97     2287.35     25.54 o 
  -8   1  17        2.07        2.49     12.12 o 
  -7   1  17       40.95       54.57     12.56 o 
  -6   1  17      136.27      127.01     12.80 o 
  -5   1  17        4.82        1.43     12.08 o 
  -4   1  17      108.25      108.72     13.04 o 
  -3   1  17       13.62       15.72     12.21 o 
  -2   1  17     1423.37     1398.73     21.92 o 
  -1   1  17      360.91      345.79     15.61 o 
   0   1  17       29.86       32.08     12.84 o 
   1   1  17       22.77       20.56     14.87 o 
   2   1  17      449.61      423.49     19.31 o 
   3   1  17      178.75      177.50     17.21 o 
   4   1  17        0.19        0.00     14.89 o 
   5   1  17       30.68       41.45     16.20 o 
   6   1  17       43.40       34.88     16.63 o 
   7   1  17        5.70        0.00     18.25 o 
   8   1  17       12.48       20.70     24.90 o 
   9   1  17       10.40       27.50     40.56 o 
 -24   2  17       30.14       16.82     39.04 o 
 -23   2  17      177.81      166.66     43.05 o 
 -22   2  17       11.30        9.95     35.19 o 
 -21   2  17       20.07        0.00     36.56 o 
 -20   2  17       95.17       71.42     36.06 o 
 -19   2  17        0.68        0.00     27.09 o 
 -18   2  17       18.52       10.60     25.67 o 
 -17   2  17      160.27      151.24     28.68 o 
 -16   2  17      118.42      118.59     17.33 o 
 -15   2  17       59.88       49.88     16.60 o 
 -14   2  17      315.80      302.47     19.58 o 
 -13   2  17        0.14        0.00     12.37 o 
 -12   2  17        7.73        3.70     12.81 o 
 -11   2  17      528.35      518.14     17.58 o 
 -10   2  17      213.25      199.51     16.16 o 
  -9   2  17      607.33      632.32     20.59 o 
  -8   2  17      428.06      419.96     19.26 o 
  -7   2  17      115.12      109.16     15.85 o 
  -6   2  17     2894.14     2865.96     33.14 o 
  -5   2  17     1751.14     1657.95     26.91 o 
  -4   2  17       27.59       29.45     14.93 o 
  -3   2  17      135.38      144.62     16.00 o 
  -2   2  17      483.27      442.62     20.08 o 
  -1   2  17      505.90      504.14     19.43 o 
   0   2  17      250.04      263.07     18.15 o 
   1   2  17       98.60       89.66     17.35 o 
   2   2  17      408.75      437.86     20.34 o 
   3   2  17      143.63      140.03     18.19 o 
   4   2  17      242.78      229.34     18.24 o 
   5   2  17        5.53        6.77     16.58 o 
   6   2  17        0.13       15.87     20.49 o 
   7   2  17       59.85       53.33     24.84 o 
   8   2  17      188.74      199.42     26.12 o 
 -23   3  17       46.17       60.85     41.93 o 
 -22   3  17      155.66      175.94     42.87 o 
 -21   3  17      141.04      180.00     44.93 o 
 -20   3  17      116.98      144.18     39.62 o 
 -19   3  17       68.15       71.34     35.87 o 
 -18   3  17        7.17       11.25     34.06 o 
 -17   3  17       79.02       83.99     19.74 o 
 -16   3  17      596.21      656.90     25.02 o 
 -15   3  17      879.71      912.00     26.92 o 
 -14   3  17        6.56       12.53     15.91 o 
 -13   3  17        6.09        0.69     15.69 o 
 -12   3  17        9.04        6.97     13.39 o 
 -11   3  17       42.71       54.27     13.77 o 
 -10   3  17      121.78      121.48     15.73 o 
  -9   3  17      425.09      421.70     19.24 o 
  -8   3  17        3.11        4.98     15.39 o 
  -7   3  17     1026.54      998.82     24.51 o 
  -6   3  17       52.70       65.23     14.43 o 
  -5   3  17       57.79       40.91     13.92 o 
  -4   3  17      754.75      724.26     24.63 o 
  -3   3  17        0.17        0.00     16.22 o 
  -2   3  17      544.10      538.38     23.29 o 
  -1   3  17        0.33        1.63     16.71 o 
   0   3  17       37.07       49.24     17.77 o 
   1   3  17       73.26       63.07     17.81 o 
   2   3  17      751.44      703.40     26.07 o 
   3   3  17      129.33      104.36     18.35 o 
   4   3  17       10.05        0.27     18.41 o 
   5   3  17       62.19       66.37     18.05 o 
   6   3  17      149.92      149.57     29.45 o 
   7   3  17      166.93      174.44     27.46 o 
 -21   4  17       25.00       25.65     39.11 o 
 -20   4  17      309.70      361.73     47.80 o 
 -19   4  17        0.00        0.00     38.47 o 
 -18   4  17      138.98      134.02     40.66 o 
 -17   4  17      482.92      576.64     28.71 o 
 -16   4  17      994.71     1083.61     34.46 o 
 -15   4  17      246.57      228.37     24.31 o 
 -14   4  17      245.21      252.97     21.63 o 
 -13   4  17     1138.67     1128.62     31.63 o 
 -12   4  17       17.99       19.30     15.67 o 
 -11   4  17       48.85       57.60     15.47 o 
 -10   4  17        0.00        4.65     15.01 o 
  -9   4  17     1715.54     1691.70     28.97 o 
  -8   4  17        0.03        9.02     14.83 o 
  -7   4  17      567.45      521.44     20.73 o 
  -6   4  17      568.92      575.20     20.40 o 
  -5   4  17       54.22       66.63     15.97 o 
  -4   4  17      233.64      233.51     18.76 o 
  -3   4  17       34.19       25.08     17.21 o 
  -2   4  17       93.30       95.95     18.46 o 
  -1   4  17       21.73       15.67     17.83 o 
   0   4  17        0.63        0.00     16.87 o 
   1   4  17        6.49       13.90     17.89 o 
   2   4  17       35.57       37.57     17.02 o 
   3   4  17       54.51       59.72     17.90 o 
   4   4  17       56.66       53.18     18.30 o 
 -17   5  17       58.27       60.86     26.83 o 
 -16   5  17       44.06       32.62     26.51 o 
 -15   5  17       35.10       27.63     25.77 o 
 -14   5  17      166.46      188.69     28.73 o 
 -13   5  17        0.00        9.26     25.20 o 
 -12   5  17       15.56       41.01     24.22 o 
 -11   5  17      455.34      440.07     21.96 o 
 -10   5  17       61.02       57.09     16.25 o 
  -9   5  17        1.85        0.00     16.70 o 
  -8   5  17      154.31      141.49     17.98 o 
  -7   5  17       28.00       40.62     17.20 o 
  -6   5  17       46.00       39.37     17.45 o 
  -5   5  17       81.79       70.00     17.98 o 
  -4   5  17        5.45        2.76     17.09 o 
  -3   5  17       67.35       60.90     17.82 o 
  -2   5  17      191.02      240.92     19.09 o 
  -1   5  17       87.87      104.91     18.09 o 
   0   5  17       47.94       69.71     18.43 o 
   1   5  17       73.41       78.84     18.44 o 
 -24   0  18       45.52       36.34     39.98 o 
 -22   0  18       65.21       22.16     34.55 o 
 -20   0  18      178.59      210.63     54.96 o 
 -18   0  18      311.11      291.87     53.93 o 
 -16   0  18     1071.57      947.49     71.59 o 
 -14   0  18       48.17       73.97     19.49 o 
 -12   0  18      312.46      317.98     24.43 o 
 -10   0  18        8.48       21.13     19.90 o 
  -8   0  18       14.32       17.55     19.05 o 
  -6   0  18      199.26      209.29     21.66 o 
  -4   0  18      345.23      317.39     24.08 o 
  -2   0  18      237.18      211.94     23.40 o 
   0   0  18     1105.97      982.91     31.63 o 
   2   0  18      201.69      221.31     18.94 o 
   4   0  18      135.87       99.36     19.85 o 
   6   0  18      179.59      180.86     25.59 o 
   8   0  18       95.66      105.98     68.86 o 
 -25   1  18        0.00        0.00     38.18 o 
 -24   1  18       16.33       22.81     36.33 o 
 -23   1  18       47.56       42.31     33.02 o 
 -22   1  18      369.40      352.84     34.63 o 
 -21   1  18      149.90      171.29     31.88 o 
 -20   1  18        2.02       21.84     29.24 o 
 -19   1  18      166.01      199.61     31.25 o 
 -18   1  18      399.22      384.03     34.29 o 
 -17   1  18      857.06      880.22     40.04 o 
 -16   1  18       34.66       45.01     25.57 o 
 -15   1  18      750.15      733.40     23.76 o 
 -14   1  18      343.56      343.45     14.14 o 
 -13   1  18        3.88        2.63     11.18 o 
 -12   1  18      567.48      558.70     16.84 o 
 -11   1  18      231.69      259.62     14.81 o 
 -10   1  18      736.77      684.38     17.30 o 
  -9   1  18      279.52      267.34     14.55 o 
  -8   1  18      347.24      356.24     15.12 o 
  -7   1  18       13.17       12.54     12.06 o 
  -6   1  18        1.45        0.00     12.62 o 
  -5   1  18      348.84      365.86     15.74 o 
  -4   1  18      351.49      323.98     15.39 o 
  -3   1  18      348.42      324.07     15.29 o 
  -2   1  18      379.61      354.21     15.65 o 
  -1   1  18      297.41      329.87     15.60 o 
   0   1  18      282.01      278.80     15.95 o 
   1   1  18       98.02       89.08     16.06 o 
   2   1  18      194.86      174.15     17.41 o 
   3   1  18       94.36       78.28     15.91 o 
   4   1  18        0.22        7.05     15.64 o 
   5   1  18       22.34       21.27     17.29 o 
   6   1  18       67.20       82.06     15.26 o 
   7   1  18      137.83      140.79     24.85 o 
   8   1  18      181.97      222.68     36.00 o 
 -24   2  18       24.60        0.00     39.03 o 
 -23   2  18       29.84       34.01     37.96 o 
 -22   2  18       26.26       51.40     39.98 o 
 -21   2  18       32.94       51.31     38.16 o 
 -20   2  18      100.80       99.51     29.43 o 
 -19   2  18      322.57      346.38     33.64 o 
 -18   2  18      113.78      105.69     29.75 o 
 -17   2  18      149.39      162.36     29.20 o 
 -16   2  18       80.02       92.05     17.44 o 
 -15   2  18      750.93      744.71     24.57 o 
 -14   2  18        1.69        0.00     16.37 o 
 -13   2  18        2.10       13.64     12.87 o 
 -12   2  18        2.93       10.87     13.08 o 
 -11   2  18      732.97      743.31     21.49 o 
 -10   2  18       79.06       66.01     15.81 o 
  -9   2  18      569.89      574.11     20.64 o 
  -8   2  18      277.70      264.93     17.63 o 
  -7   2  18       35.63       40.64     14.50 o 
  -6   2  18     1863.42     1830.70     28.78 o 
  -5   2  18       40.02       42.20     14.72 o 
  -4   2  18      119.84      112.90     16.14 o 
  -3   2  18      162.69      156.64     16.59 o 
  -2   2  18        5.85        5.37     16.62 o 
  -1   2  18      140.93      113.09     17.73 o 
   0   2  18       16.44       25.08     15.62 o 
   1   2  18       15.02        7.34     16.15 o 
   2   2  18      109.55      119.93     17.44 o 
   3   2  18       31.12       38.45     17.15 o 
   4   2  18        4.22        7.02     16.54 o 
   5   2  18      603.15      580.12     23.61 o 
   6   2  18        5.73        8.85     20.61 o 
   7   2  18        1.61        0.50     24.35 o 
 -22   3  18       82.44       81.46     42.08 o 
 -21   3  18      115.06      102.01     41.07 o 
 -20   3  18       19.63        0.00     37.88 o 
 -19   3  18        0.36        0.00     35.99 o 
 -18   3  18        0.70        0.00     27.20 o 
 -17   3  18      310.00      313.81     24.23 o 
 -16   3  18        3.09       10.61     18.18 o 
 -15   3  18      511.24      506.74     23.90 o 
 -14   3  18        6.22       18.23     16.14 o 
 -13   3  18       53.58       69.33     15.50 o 
 -12   3  18        0.59        0.00     13.88 o 
 -11   3  18      234.66      219.85     17.18 o 
 -10   3  18       26.72       30.51     15.71 o 
  -9   3  18      720.62      717.42     22.49 o 
  -8   3  18     1274.11     1265.90     27.18 o 
  -7   3  18      729.97      698.48     21.92 o 
  -6   3  18       21.62       28.97     15.26 o 
  -5   3  18      144.43      133.52     18.24 o 
  -4   3  18      347.19      351.08     20.48 o 
  -3   3  18      241.22      222.41     20.54 o 
  -2   3  18       50.40       40.08     17.51 o 
  -1   3  18       65.31       46.86     18.47 o 
   0   3  18      346.65      350.87     22.90 o 
   1   3  18       96.52       88.38     19.55 o 
   2   3  18      150.24      129.10     20.85 o 
   3   3  18      575.33      557.71     25.05 o 
   4   3  18      193.01      186.42     21.03 o 
   5   3  18       79.15       94.47     26.02 o 
 -20   4  18       92.72      106.77     39.39 o 
 -19   4  18      367.76      368.34     67.76 o 
 -18   4  18      478.17      458.98     48.50 o 
 -17   4  18      147.83      142.19     21.96 o 
 -16   4  18        3.09       14.67     22.44 o 
 -15   4  18     1084.17     1147.40     35.13 o 
 -14   4  18      251.68      248.98     23.25 o 
 -13   4  18        0.08        0.00     19.29 o 
 -12   4  18        1.55        3.66     16.48 o 
 -11   4  18     1144.48     1155.87     26.41 o 
 -10   4  18        1.51        7.35     16.25 o 
  -9   4  18      633.32      638.83     22.31 o 
  -8   4  18       60.49       66.79     16.31 o 
  -7   4  18       20.86       31.47     17.03 o 
  -6   4  18        5.20        0.00     15.56 o 
  -5   4  18       34.26       37.28     16.39 o 
  -4   4  18      262.72      275.71     19.54 o 
  -3   4  18       27.42       23.28     16.65 o 
  -2   4  18        6.69        0.00     17.01 o 
  -1   4  18       15.73       17.35     18.35 o 
   0   4  18      180.33      238.52     21.05 o 
   1   4  18        0.70       10.80     18.04 o 
   2   4  18        1.39        0.00     18.93 o 
   3   4  18       11.73        9.68     19.56 o 
 -16   5  18       55.41       62.86     25.47 o 
 -15   5  18       59.57       70.41     27.79 o 
 -14   5  18        0.11       14.71     26.57 o 
 -13   5  18      276.22      284.31     31.22 o 
 -12   5  18        0.76        5.50     20.52 o 
 -11   5  18      267.67      262.05     19.19 o 
 -10   5  18      333.17      305.29     21.06 o 
  -9   5  18       30.02       33.03     18.36 o 
  -8   5  18       12.44       16.92     16.90 o 
  -7   5  18       53.11       58.65     16.68 o 
  -6   5  18       78.38      111.00     18.23 o 
  -5   5  18        0.45        5.57     17.49 o 
  -4   5  18       14.50       21.06     17.97 o 
  -3   5  18       22.39       26.29     18.33 o 
  -2   5  18       18.02       15.85     18.12 o 
  -1   5  18       11.60       28.11     19.13 o 
 -25   0  19      103.10       87.42     58.54 o 
 -23   0  19       68.87       20.99     58.18 o 
 -21   0  19        1.07       56.18     51.87 o 
 -19   0  19       39.27       80.69     53.39 o 
 -17   0  19       15.53       18.32     47.56 o 
 -15   0  19        0.01        4.20     18.73 o 
 -13   0  19       13.21       33.41     19.72 o 
 -11   0  19      359.93      382.95     26.09 o 
  -9   0  19      173.77      172.88     21.47 o 
  -7   0  19       63.77       57.83     20.14 o 
  -5   0  19      388.33      317.13     23.85 o 
  -3   0  19     1801.98     1833.51     39.27 o 
  -1   0  19      862.58      865.49     31.27 o 
   1   0  19        0.46       14.02     18.56 o 
   3   0  19      330.32      361.08     25.17 o 
   5   0  19       23.21       16.80     18.69 o 
 -24   1  19        1.54        0.00     38.33 o 
 -23   1  19       57.32       83.79     30.46 o 
 -22   1  19       36.11       45.00     30.85 o 
 -21   1  19       64.65       69.63     31.03 o 
 -20   1  19        2.82        0.00     29.13 o 
 -19   1  19       22.22       34.13     28.70 o 
 -18   1  19      331.13      334.03     34.05 o 
 -17   1  19      408.88      368.15     33.30 o 
 -16   1  19       26.27       32.14     18.89 o 
 -15   1  19       23.70       19.62     16.31 o 
 -14   1  19       37.14       44.78     11.77 o 
 -13   1  19      692.23      739.51     18.47 o 
 -12   1  19      759.39      692.72     18.60 o 
 -11   1  19      183.57      169.45     14.50 o 
 -10   1  19     1850.34     1863.20     25.13 o 
  -9   1  19      402.18      410.59     15.79 o 
  -8   1  19      118.35       84.37     13.31 o 
  -7   1  19       90.81       90.71     13.43 o 
  -6   1  19        8.53        8.90     13.02 o 
  -5   1  19      735.83      707.65     18.40 o 
  -4   1  19       22.55       11.85     13.07 o 
  -3   1  19      231.18      212.69     15.06 o 
  -2   1  19      159.88      135.74     14.39 o 
  -1   1  19      504.52      494.59     18.47 o 
   0   1  19       19.48       21.80     15.93 o 
   1   1  19       37.75       33.33     15.83 o 
   2   1  19       12.29       18.90     16.36 o 
   3   1  19      323.74      347.75     20.43 o 
   4   1  19      233.87      258.86     20.39 o 
   5   1  19      783.53      856.97     24.09 o 
   6   1  19       96.25      103.18     16.42 o 
 -23   2  19      199.56      225.77     44.53 o 
 -22   2  19      476.28      494.55     49.03 o 
 -21   2  19        0.20        0.00     30.74 o 
 -20   2  19       43.00       36.10     30.27 o 
 -19   2  19        1.08        0.00     28.56 o 
 -18   2  19      116.88      113.86     30.82 o 
 -17   2  19      285.17      272.79     32.25 o 
 -16   2  19       35.65       39.46     17.17 o 
 -15   2  19        0.54        0.00     16.44 o 
 -14   2  19      189.77      189.65     19.27 o 
 -13   2  19       28.40       32.21     13.72 o 
 -12   2  19       16.10       27.70     14.12 o 
 -11   2  19      442.08      432.81     19.21 o 
 -10   2  19      239.39      220.79     17.57 o 
  -9   2  19      169.36      173.51     17.01 o 
  -8   2  19        0.56        0.00     14.52 o 
  -7   2  19       37.19       48.63     14.94 o 
  -6   2  19       13.10       12.98     15.94 o 
  -5   2  19       59.43       46.81     14.98 o 
  -4   2  19       53.94       52.39     15.69 o 
  -3   2  19      771.21      745.60     24.62 o 
  -2   2  19      100.63      115.83     18.82 o 
  -1   2  19       55.71       61.94     18.34 o 
   0   2  19       60.83       54.84     17.71 o 
   1   2  19       74.41       78.91     17.76 o 
   2   2  19       76.16       84.25     18.11 o 
   3   2  19       78.60       89.62     18.24 o 
   4   2  19       23.40       38.43     18.50 o 
   5   2  19        4.09        4.53     17.43 o 
 -22   3  19       84.69       88.27     41.34 o 
 -21   3  19      441.90      470.61     47.75 o 
 -20   3  19      335.01      362.59     57.39 o 
 -19   3  19        3.47        0.88     36.70 o 
 -18   3  19        0.26        0.95     27.43 o 
 -17   3  19      309.66      331.44     22.49 o 
 -16   3  19      113.04       95.17     19.46 o 
 -15   3  19       32.23       52.60     20.60 o 
 -14   3  19        2.24        7.85     18.79 o 
 -13   3  19      193.17      189.48     17.67 o 
 -12   3  19       19.58       17.20     15.76 o 
 -11   3  19       63.99       67.93     16.10 o 
 -10   3  19       37.51       37.78     16.13 o 
  -9   3  19      251.49      242.70     18.69 o 
  -8   3  19        0.30        6.66     15.69 o 
  -7   3  19      204.60      174.44     16.99 o 
  -6   3  19       96.32       80.29     17.67 o 
  -5   3  19        0.05        2.38     16.52 o 
  -4   3  19        2.45        2.07     17.88 o 
  -3   3  19        4.61        0.63     17.63 o 
  -2   3  19       20.26       16.77     18.75 o 
  -1   3  19       44.65       45.92     19.54 o 
   0   3  19       33.26       25.10     19.61 o 
   1   3  19       83.78       94.95     20.41 o 
   2   3  19       83.01       88.68     21.08 o 
   3   3  19       10.20        6.35     19.30 o 
   4   3  19       47.03       57.36     20.63 o 
 -19   4  19        0.01        0.00     37.05 o 
 -18   4  19       87.88       89.97     30.54 o 
 -17   4  19      637.58      719.34     35.52 o 
 -16   4  19      293.79      341.94     27.41 o 
 -15   4  19      357.26      401.10     28.30 o 
 -14   4  19     1431.91     1414.30     35.35 o 
 -13   4  19       47.98       51.30     21.43 o 
 -12   4  19       14.74        8.55     15.73 o 
 -11   4  19       46.50       52.11     15.41 o 
 -10   4  19      118.39      127.48     16.65 o 
  -9   4  19      107.57      108.37     17.57 o 
  -8   4  19       43.89       43.34     17.32 o 
  -7   4  19       14.88       10.93     17.37 o 
  -6   4  19       19.29       21.70     17.25 o 
  -5   4  19       31.84       26.66     16.86 o 
  -4   4  19      113.28      113.31     18.66 o 
  -3   4  19      178.49      198.46     19.69 o 
  -2   4  19      148.89      157.34     20.42 o 
  -1   4  19       57.46       48.89     18.76 o 
   0   4  19      193.89      191.88     20.65 o 
   1   4  19       34.75       19.79     19.03 o 
 -14   5  19       56.51       64.98     27.50 o 
 -13   5  19      388.88      397.15     27.19 o 
 -12   5  19       20.78       28.86     23.32 o 
 -11   5  19        0.02        0.07     18.26 o 
 -10   5  19      135.64      156.69     20.07 o 
  -9   5  19       49.87       29.99     18.97 o 
  -8   5  19       22.56       40.31     18.83 o 
  -7   5  19       36.44       46.82     19.24 o 
  -6   5  19       27.86       34.35     16.89 o 
  -5   5  19       42.89       52.22     18.74 o 
  -4   5  19       37.13       47.85     19.67 o 
 -24   0  20      217.00      216.40     62.55 o 
 -22   0  20      486.43      532.90     68.49 o 
 -20   0  20        0.00       33.00     55.75 o 
 -18   0  20       20.20        9.71     51.26 o 
 -16   0  20       40.03       16.44     54.24 o 
 -14   0  20        1.99       12.82     19.80 o 
 -12   0  20       93.77       92.95     22.96 o 
 -10   0  20       12.63       15.44     19.30 o 
  -8   0  20       10.65       29.42     21.00 o 
  -6   0  20       25.69       36.83     21.19 o 
  -4   0  20        9.36       11.14     20.59 o 
  -2   0  20      486.91      455.06     27.93 o 
   0   0  20       13.04       12.78     17.79 o 
   2   0  20        2.13        0.00     19.72 o 
   4   0  20        1.50        4.96     20.17 o 
 -24   1  20       74.77       56.96     35.06 o 
 -23   1  20       14.66       49.54     35.04 o 
 -22   1  20       86.93       90.44     31.38 o 
 -21   1  20       21.57       18.87     31.40 o 
 -20   1  20      151.70      112.20     31.23 o 
 -19   1  20       12.44        2.83     28.94 o 
 -18   1  20       28.36       11.99     29.10 o 
 -17   1  20        0.48        5.63     27.95 o 
 -16   1  20      676.06      635.64     30.73 o 
 -15   1  20       53.14       43.57     18.03 o 
 -14   1  20      430.17      379.33     15.86 o 
 -13   1  20      444.90      447.96     17.21 o 
 -12   1  20      147.65      136.12     14.41 o 
 -11   1  20      372.95      378.18     16.92 o 
 -10   1  20      174.63      199.79     15.46 o 
  -9   1  20        0.34        0.00     12.62 o 
  -8   1  20       63.89       67.18     13.03 o 
  -7   1  20      520.12      527.12     17.61 o 
  -6   1  20      793.00      715.38     19.03 o 
  -5   1  20      378.16      391.84     16.64 o 
  -4   1  20      300.69      306.00     16.00 o 
  -3   1  20        9.86       14.55     13.89 o 
  -2   1  20        0.00        4.51     14.03 o 
  -1   1  20       91.58       91.85     17.08 o 
   0   1  20        4.55        7.35     16.66 o 
   1   1  20      113.94      125.45     17.32 o 
   2   1  20      117.92      103.86     18.20 o 
   3   1  20       10.27       13.24     17.67 o 
   4   1  20       75.00       86.21     18.27 o 
   5   1  20      191.51      221.05     18.50 o 
 -23   2  20      192.85      165.96     40.80 o 
 -22   2  20      113.77      133.77     40.68 o 
 -21   2  20      505.80      566.10     40.06 o 
 -20   2  20      553.41      555.02     39.84 o 
 -19   2  20       29.40       28.46     29.39 o 
 -18   2  20      149.03      154.60     30.20 o 
 -17   2  20       80.61       80.66     29.52 o 
 -16   2  20      710.54      689.19     25.48 o 
 -15   2  20        2.08       12.98     17.74 o 
 -14   2  20       10.03        9.94     15.33 o 
 -13   2  20      453.76      491.99     20.30 o 
 -12   2  20      168.35      162.76     17.03 o 
 -11   2  20     1229.46     1245.71     26.87 o 
 -10   2  20        0.84        7.43     15.84 o 
  -9   2  20      858.78      862.18     23.44 o 
  -8   2  20       51.24       55.60     15.66 o 
  -7   2  20       17.23       16.92     15.52 o 
  -6   2  20       81.90       83.66     17.06 o 
  -5   2  20      100.67       87.25     16.29 o 
  -4   2  20      112.43       95.23     17.89 o 
  -3   2  20        4.56        5.17     17.53 o 
  -2   2  20      167.48      145.76     18.64 o 
  -1   2  20      412.44      386.26     21.53 o 
   0   2  20       17.49       19.74     18.28 o 
   1   2  20       34.28       37.15     19.84 o 
   2   2  20        3.85       11.05     18.45 o 
   3   2  20       29.25       33.25     17.62 o 
   4   2  20      114.17      105.81     18.64 o 
 -21   3  20        5.68        0.00     36.67 o 
 -20   3  20      249.05      281.03     43.51 o 
 -19   3  20       20.92       17.38     30.08 o 
 -18   3  20       25.05       31.31     28.51 o 
 -17   3  20      126.31      131.80     19.55 o 
 -16   3  20      279.98      285.09     24.71 o 
 -15   3  20       84.97       91.91     21.08 o 
 -14   3  20       66.35       45.12     19.82 o 
 -13   3  20        4.71        0.00     15.16 o 
 -12   3  20       96.56       96.65     17.04 o 
 -11   3  20       45.08       42.67     17.32 o 
 -10   3  20        2.27       12.17     17.15 o 
  -9   3  20        2.18        3.37     17.82 o 
  -8   3  20       40.94       41.24     16.78 o 
  -7   3  20       17.49       14.91     16.44 o 
  -6   3  20       10.34       12.47     18.35 o 
  -5   3  20       75.52       76.35     18.11 o 
  -4   3  20        1.14        6.87     18.46 o 
  -3   3  20        5.47        0.00     18.46 o 
  -2   3  20        5.05        5.62     19.44 o 
  -1   3  20       27.32       26.13     19.88 o 
   0   3  20        3.63        8.40     20.07 o 
   1   3  20      173.36      170.75     21.68 o 
   2   3  20      209.28      259.49     23.65 o 
 -18   4  20       44.88       63.20     31.79 o 
 -17   4  20      216.20      264.47     30.56 o 
 -16   4  20       13.35       21.47     23.53 o 
 -15   4  20       93.70      102.34     23.65 o 
 -14   4  20       16.69       35.40     22.17 o 
 -13   4  20       96.11       93.16     21.72 o 
 -12   4  20        0.42        2.45     15.93 o 
 -11   4  20       25.39       30.82     16.85 o 
 -10   4  20       53.31       65.96     17.23 o 
  -9   4  20      146.81      137.02     19.50 o 
  -8   4  20       30.60       18.34     17.03 o 
  -7   4  20      174.67      197.93     19.73 o 
  -6   4  20       40.15       27.31     18.53 o 
  -5   4  20       94.93      100.86     18.75 o 
  -4   4  20       90.08      119.77     18.27 o 
  -3   4  20      124.59      147.04     20.28 o 
  -2   4  20       36.35       34.96     19.91 o 
  -1   4  20       68.43       49.40     20.60 o 
 -11   5  20        0.93        9.65     18.97 o 
 -10   5  20        2.10       16.23     19.33 o 
  -9   5  20        1.34       16.63     18.75 o 
  -8   5  20       95.88      131.51     21.52 o 
 -23   0  21       67.03      102.22     64.79 o 
 -21   0  21      190.91      174.90     57.27 o 
 -19   0  21       62.19       37.55     59.82 o 
 -17   0  21        0.52        0.00     58.06 o 
 -15   0  21        1.41        4.91     19.99 o 
 -13   0  21       25.02       21.15     21.71 o 
 -11   0  21      155.57      128.46     22.17 o 
  -9   0  21        3.64       20.36     21.60 o 
  -7   0  21        4.48       11.36     20.83 o 
  -5   0  21      292.16      296.78     25.32 o 
  -3   0  21      488.56      435.29     27.76 o 
  -1   0  21      358.92      345.55     22.69 o 
   1   0  21       87.29       61.74     22.22 o 
   3   0  21      528.58      565.71     29.12 o 
 -23   1  21      312.23      372.77     38.05 o 
 -22   1  21      231.53      246.49     37.08 o 
 -21   1  21      215.95      241.88     34.62 o 
 -20   1  21        0.30       12.21     30.44 o 
 -19   1  21        0.27       17.08     29.12 o 
 -18   1  21        0.72        0.00     39.77 o 
 -17   1  21      247.82      206.99     42.23 o 
 -16   1  21        0.12        0.00     19.62 o 
 -15   1  21      195.24      189.42     16.38 o 
 -14   1  21        1.93        3.85     13.81 o 
 -13   1  21      254.21      273.04     16.17 o 
 -12   1  21       14.92       14.59     13.48 o 
 -11   1  21       47.21       40.58     14.08 o 
 -10   1  21        1.09        7.90     13.74 o 
  -9   1  21       18.44        9.33     14.07 o 
  -8   1  21      637.62      545.81     17.92 o 
  -7   1  21       14.30       17.88     14.01 o 
  -6   1  21        2.88        5.17     14.26 o 
  -5   1  21      421.70      408.82     17.33 o 
  -4   1  21      481.84      427.17     17.79 o 
  -3   1  21      198.52      229.01     16.16 o 
  -2   1  21        3.58        5.30     15.69 o 
  -1   1  21        6.68       19.99     17.25 o 
   0   1  21       12.26       16.09     17.51 o 
   1   1  21      178.05      200.03     18.90 o 
   2   1  21       44.71       33.34     18.35 o 
   3   1  21        0.06        4.11     19.30 o 
 -22   2  21        0.00        0.00     31.86 o 
 -21   2  21        0.61       19.50     30.97 o 
 -20   2  21       46.81       35.11     32.13 o 
 -19   2  21      139.21      150.05     32.48 o 
 -18   2  21      370.63      341.85     35.91 o 
 -17   2  21       22.19       18.35     20.94 o 
 -16   2  21      161.75      167.78     21.32 o 
 -15   2  21       30.53       22.54     20.68 o 
 -14   2  21      396.58      383.23     19.23 o 
 -13   2  21      990.18      991.14     25.33 o 
 -12   2  21       86.72       74.83     16.54 o 
 -11   2  21       38.96       37.02     16.30 o 
 -10   2  21      590.03      568.38     21.65 o 
  -9   2  21      212.38      202.45     18.12 o 
  -8   2  21       71.50       72.65     16.83 o 
  -7   2  21       86.33      105.23     17.00 o 
  -6   2  21       45.13       57.44     16.55 o 
  -5   2  21      447.84      431.22     21.37 o 
  -4   2  21       15.99       12.08     18.94 o 
  -3   2  21       95.51       96.67     18.46 o 
  -2   2  21      319.81      322.42     21.54 o 
  -1   2  21       31.55       32.84     19.04 o 
   0   2  21       67.31       81.28     19.95 o 
   1   2  21      117.21      151.13     20.19 o 
   2   2  21       37.90       45.66     19.05 o 
 -20   3  21       60.83       57.18     37.53 o 
 -19   3  21       18.76       10.94     29.09 o 
 -18   3  21      171.92      208.87     34.13 o 
 -17   3  21        3.30        7.66     20.52 o 
 -16   3  21        0.03        7.87     20.55 o 
 -15   3  21       11.10       22.89     22.78 o 
 -14   3  21        9.24        0.00     20.95 o 
 -13   3  21      351.01      331.80     20.09 o 
 -12   3  21        0.85        8.44     17.18 o 
 -11   3  21      407.57      417.04     21.53 o 
 -10   3  21       13.49       13.48     18.13 o 
  -9   3  21      111.17      105.56     17.64 o 
  -8   3  21        3.42        0.00     16.45 o 
  -7   3  21       21.80        2.19     18.12 o 
  -6   3  21       31.18       33.02     19.38 o 
  -5   3  21       24.20       23.17     18.21 o 
  -4   3  21      206.91      256.75     21.50 o 
  -3   3  21       53.58       40.15     19.78 o 
  -2   3  21      104.32      102.34     20.39 o 
  -1   3  21       24.27       29.12     21.01 o 
   0   3  21      461.53      529.63     27.18 o 
 -17   4  21      254.24      266.69     27.04 o 
 -16   4  21       80.01      115.97     24.65 o 
 -15   4  21      239.50      276.52     27.13 o 
 -14   4  21       11.52        9.49     22.27 o 
 -13   4  21       14.83       14.01     22.09 o 
 -12   4  21       81.06       84.46     17.55 o 
 -11   4  21        6.47       13.23     16.84 o 
 -10   4  21       12.31       27.23     17.91 o 
  -9   4  21      740.01      798.41     25.85 o 
  -8   4  21      678.53      753.79     25.76 o 
  -7   4  21       96.05       99.69     18.99 o 
  -6   4  21      434.93      405.39     22.26 o 
  -5   4  21      130.50      132.55     20.96 o 
  -4   4  21      164.69      206.75     20.92 o 
  -3   4  21       46.67       38.60     18.17 o 
 -22   0  22      216.55      243.58     66.61 o 
 -20   0  22        0.02       13.23     56.48 o 
 -18   0  22        2.87       19.35     57.82 o 
 -16   0  22        4.12        0.00     61.58 o 
 -14   0  22       20.36       19.15     22.06 o 
 -12   0  22      278.85      257.45     24.50 o 
 -10   0  22       42.05       20.15     22.32 o 
  -8   0  22       37.78       43.08     22.67 o 
  -6   0  22       73.33       35.21     22.28 o 
  -4   0  22      254.78      250.37     25.80 o 
  -2   0  22       32.16       40.19     18.71 o 
   0   0  22      429.33      468.75     26.91 o 
   2   0  22        0.14        8.29     23.17 o 
 -22   1  22      305.02      312.14     46.43 o 
 -21   1  22       23.20       42.52     40.30 o 
 -20   1  22      225.15      245.12     44.30 o 
 -19   1  22       12.47        5.77     41.64 o 
 -18   1  22        4.01       29.26     41.15 o 
 -17   1  22       13.82        0.00     40.60 o 
 -16   1  22      302.54      279.30     24.85 o 
 -15   1  22     1445.43     1502.68     29.09 o 
 -14   1  22        6.68        8.70     14.25 o 
 -13   1  22        0.82        1.90     14.03 o 
 -12   1  22       21.41       12.68     14.66 o 
 -11   1  22     1040.10     1074.42     22.75 o 
 -10   1  22      160.99      174.60     16.02 o 
  -9   1  22      112.74       92.83     15.83 o 
  -8   1  22      965.71     1004.03     23.34 o 
  -7   1  22       63.16       50.25     15.98 o 
  -6   1  22      100.38       81.64     15.72 o 
  -5   1  22      492.77      479.16     18.77 o 
  -4   1  22      124.78      178.46     16.65 o 
  -3   1  22        6.25       16.51     15.67 o 
  -2   1  22        3.47        9.96     17.91 o 
  -1   1  22        0.03        6.24     17.88 o 
   0   1  22       47.41       53.29     18.19 o 
   1   1  22       23.09       11.73     17.75 o 
 -21   2  22      164.36      209.13     34.27 o 
 -20   2  22       66.23       69.15     34.07 o 
 -19   2  22       29.28       38.15     31.42 o 
 -18   2  22        0.22        6.84     30.30 o 
 -17   2  22      185.17      192.36     23.78 o 
 -16   2  22      141.09      107.80     22.63 o 
 -15   2  22      535.69      584.29     29.53 o 
 -14   2  22      260.54      228.07     19.02 o 
 -13   2  22        0.84        5.82     16.08 o 
 -12   2  22      161.33      159.74     18.83 o 
 -11   2  22      138.58      149.36     18.36 o 
 -10   2  22      714.41      673.89     23.28 o 
  -9   2  22       21.47       21.25     17.47 o 
  -8   2  22      172.15      179.72     19.47 o 
  -7   2  22        5.16        1.76     16.88 o 
  -6   2  22        0.80       10.87     16.91 o 
  -5   2  22        6.67       22.15     17.70 o 
  -4   2  22      216.78      192.89     20.34 o 
  -3   2  22        0.02       12.45     18.93 o 
  -2   2  22      269.36      268.03     21.92 o 
  -1   2  22      155.31      221.42     21.26 o 
   0   2  22        3.10       13.18     19.17 o 
 -19   3  22        8.26       12.32     41.95 o 
 -18   3  22       43.69       26.72     38.77 o 
 -17   3  22      181.59      173.00     24.43 o 
 -16   3  22      174.90      178.18     23.82 o 
 -15   3  22       92.41       91.80     23.94 o 
 -14   3  22       12.29       21.80     23.87 o 
 -13   3  22        2.96        0.00     17.25 o 
 -12   3  22       66.23       73.35     17.79 o 
 -11   3  22      230.67      227.29     20.08 o 
 -10   3  22       45.67       58.35     17.66 o 
  -9   3  22      230.53      234.70     19.81 o 
  -8   3  22      135.65      133.51     19.46 o 
  -7   3  22       24.96       26.53     18.33 o 
  -6   3  22        3.10        0.21     19.80 o 
  -5   3  22       13.08        9.96     19.13 o 
  -4   3  22       50.67       29.19     20.10 o 
  -3   3  22       52.03       55.54     20.27 o 
  -2   3  22       69.19       94.33     21.12 o 
 -15   4  22      341.13      337.83     29.77 o 
 -14   4  22      115.73      120.43     24.51 o 
 -13   4  22       69.95       66.45     22.90 o 
 -12   4  22        0.45        0.00     17.73 o 
 -11   4  22       92.00       89.67     17.86 o 
 -10   4  22       38.10       43.75     18.16 o 
  -9   4  22       16.07       13.96     17.68 o 
  -8   4  22       33.58       32.01     18.94 o 
  -7   4  22       79.79       81.08     19.80 o 
  -6   4  22       51.04       74.38     19.16 o 
 -21   0  23       43.67       94.64     60.36 o 
 -19   0  23       71.64       66.55     61.58 o 
 -17   0  23        2.92        0.00     66.01 o 
 -15   0  23       36.61       21.99     23.85 o 
 -13   0  23       69.74       66.07     21.91 o 
 -11   0  23        6.43       11.37     22.88 o 
  -9   0  23      118.66       98.29     25.15 o 
  -7   0  23      273.60      299.74     28.44 o 
  -5   0  23       46.97       60.27     23.43 o 
  -3   0  23        1.88        0.00     19.12 o 
  -1   0  23      123.90      149.43     22.94 o 
 -21   1  23        6.18       33.12     42.72 o 
 -20   1  23      107.03       95.14     52.39 o 
 -19   1  23      255.15      265.00     46.49 o 
 -18   1  23        5.68       44.67     41.16 o 
 -17   1  23       56.91       33.42     41.73 o 
 -16   1  23        1.17       14.64     21.22 o 
 -15   1  23       40.09       36.40     14.99 o 
 -14   1  23       16.34        8.02     14.33 o 
 -13   1  23     1053.78     1073.42     24.22 o 
 -12   1  23       25.37       34.06     15.13 o 
 -11   1  23      137.74      149.01     16.22 o 
 -10   1  23      142.67      143.37     16.01 o 
  -9   1  23        4.55        6.74     15.81 o 
  -8   1  23       66.88       57.59     15.61 o 
  -7   1  23        4.77        2.98     15.69 o 
  -6   1  23        4.58        0.00     15.88 o 
  -5   1  23      105.03       97.74     15.66 o 
  -4   1  23      150.86      148.46     17.25 o 
  -3   1  23      139.80      174.66     19.42 o 
  -2   1  23        5.07        0.00     17.70 o 
  -1   1  23       35.16       42.64     19.19 o 
   0   1  23        1.70        0.00     19.35 o 
 -20   2  23       31.87       38.35     31.79 o 
 -19   2  23        0.30        0.00     30.44 o 
 -18   2  23       77.39      103.09     42.62 o 
 -17   2  23       38.86       27.02     22.14 o 
 -16   2  23      254.74      257.79     25.28 o 
 -15   2  23      166.85      163.40     24.46 o 
 -14   2  23      279.52      277.27     19.81 o 
 -13   2  23      351.75      370.80     21.13 o 
 -12   2  23       52.30       53.98     18.39 o 
 -11   2  23      342.07      309.68     20.24 o 
 -10   2  23      269.47      280.77     19.79 o 
  -9   2  23      150.39      131.97     18.98 o 
  -8   2  23        3.55        0.58     17.07 o 
  -7   2  23        5.31       10.79     17.65 o 
  -6   2  23        3.71        2.61     18.85 o 
  -5   2  23       94.03       90.78     19.31 o 
  -4   2  23      332.61      350.88     23.94 o 
  -3   2  23      156.86      165.38     21.12 o 
  -2   2  23      395.77      463.06     25.58 o 
 -17   3  23       21.53       13.10     22.84 o 
 -16   3  23       18.60       12.65     22.50 o 
 -15   3  23       64.28       64.32     23.55 o 
 -14   3  23        3.76       10.62     24.93 o 
 -13   3  23        1.97        0.00     17.31 o 
 -12   3  23        6.96        9.60     17.77 o 
 -11   3  23       20.88       27.26     17.73 o 
 -10   3  23       40.79       56.02     17.80 o 
  -9   3  23       46.99       47.37     18.08 o 
  -8   3  23      181.94      199.54     21.07 o 
  -7   3  23       12.75        4.94     18.49 o 
  -6   3  23      157.63      147.75     21.60 o 
  -5   3  23       58.73       53.48     19.62 o 
  -4   3  23       12.97       23.29     21.24 o 
 -20   0  24       21.34        0.00     61.76 o 
 -18   0  24       78.60      101.68     67.22 o 
 -16   0  24       23.29        0.00     28.42 o 
 -14   0  24       82.11       99.15     23.99 o 
 -12   0  24        0.96        5.63     23.71 o 
 -10   0  24       19.32       30.63     23.81 o 
  -8   0  24        0.01        4.20     23.13 o 
  -6   0  24       91.26       62.98     22.70 o 
  -4   0  24      362.70      358.23     24.91 o 
  -2   0  24       50.03       29.83     21.16 o 
 -20   1  24      100.39      103.38     45.04 o 
 -19   1  24       91.82       97.00     47.19 o 
 -18   1  24       31.53       43.95     43.59 o 
 -17   1  24       64.15       62.14     46.03 o 
 -16   1  24      378.33      368.52     27.48 o 
 -15   1  24      118.20      115.79     15.68 o 
 -14   1  24        3.03        0.94     14.92 o 
 -13   1  24      861.76      818.83     22.71 o 
 -12   1  24       45.91       44.13     15.95 o 
 -11   1  24      100.07       97.29     16.13 o 
 -10   1  24       82.67      102.32     15.86 o 
  -9   1  24        3.99       13.79     16.60 o 
  -8   1  24       11.23       17.50     15.63 o 
  -7   1  24      159.67      163.29     17.50 o 
  -6   1  24      239.95      261.25     18.36 o 
  -5   1  24      195.60      196.42     18.91 o 
  -4   1  24        0.14       18.07     19.64 o 
  -3   1  24        1.95        6.18     18.72 o 
 -19   2  24        6.64        9.91     41.76 o 
 -18   2  24       59.46       56.54     43.49 o 
 -17   2  24       50.17       37.83     22.99 o 
 -16   2  24       24.13       40.89     23.04 o 
 -15   2  24      254.93      295.93     27.80 o 
 -14   2  24      372.49      380.89     22.37 o 
 -13   2  24       19.89       46.87     17.82 o 
 -12   2  24       25.95       39.67     17.08 o 
 -11   2  24       31.15       31.88     18.06 o 
 -10   2  24        9.07       17.54     17.39 o 
  -9   2  24      202.51      193.17     20.48 o 
  -8   2  24       34.76       16.88     19.41 o 
  -7   2  24        0.00        0.00     19.78 o 
  -6   2  24       80.56       82.28     20.42 o 
  -5   2  24       51.82       89.09     21.91 o 
  -4   2  24       21.98       23.64     19.65 o 
 -15   3  24       14.83       14.69     24.40 o 
 -14   3  24        8.06       14.16     20.95 o 
 -13   3  24       17.78        2.90     18.07 o 
 -12   3  24       89.82      101.88     19.40 o 
 -11   3  24      140.31      138.77     19.56 o 
 -10   3  24       10.80        5.43     18.58 o 
  -9   3  24        2.01       12.99     20.17 o 
  -8   3  24       33.13       45.20     19.98 o 
 -19   0  25       20.56       24.33     63.34 o 
 -17   0  25       50.72       12.98     69.71 o 
 -15   0  25       80.18       31.95     25.06 o 
 -13   0  25       11.17       21.44     22.77 o 
 -11   0  25       61.37       58.35     24.88 o 
  -9   0  25        2.17        0.00     24.28 o 
  -7   0  25      109.00       92.27     22.64 o 
  -5   0  25        3.04       13.15     20.98 o 
 -18   1  25      223.85      236.52     46.30 o 
 -17   1  25        0.17       20.31     25.83 o 
 -16   1  25      835.64      918.65     37.10 o 
 -15   1  25      175.86      125.36     16.85 o 
 -14   1  25      330.78      344.88     18.89 o 
 -13   1  25      197.97      249.30     17.97 o 
 -12   1  25        2.74       10.81     16.16 o 
 -11   1  25      316.80      342.57     19.15 o 
 -10   1  25       26.28       31.20     16.47 o 
  -9   1  25        8.94       27.51     17.10 o 
  -8   1  25       12.33       23.27     16.90 o 
  -7   1  25      116.44      159.35     17.68 o 
  -6   1  25       33.10       38.51     16.45 o 
  -5   1  25      139.36      135.93     21.61 o 
 -16   2  25        1.97        0.34     24.82 o 
 -15   2  25       27.87       14.96     19.38 o 
 -14   2  25      223.34      239.15     20.83 o 
 -13   2  25      288.01      351.47     22.03 o 
 -12   2  25       80.19      102.55     19.51 o 
 -11   2  25       12.47       23.85     17.75 o 
 -10   2  25       12.55        8.01     18.06 o 
  -9   2  25       15.56       41.50     18.69 o 
  -8   2  25       10.46       26.11     18.21 o 
 -16   0  26       39.42       46.70     26.65 o 
 -14   0  26      127.97      173.19     29.69 o 
 -12   0  26      212.41      236.34     27.90 o 
 -10   0  26       71.14       57.01     25.60 o 
  -8   0  26       40.41       52.00     22.34 o 
 -15   1  26      217.94      267.04     18.48 o 
 -14   1  26       80.93       88.05     16.84 o 
 -13   1  26      150.66      183.36     18.13 o 
 -12   1  26        7.60       14.55     17.21 o 
 -11   1  26       19.52       39.62     16.57 o 
 -10   1  26      194.73      273.18     19.99 o 
                                                 
